# Supplementary material for: Genomic data analysis workflows for tumors from patient-derived xenografts (PDXs): challenges and guidelines
Source: BMC Med Genomics. 2019 Jul 1;12:92. doi: 10.1186/s12920-019-0551-2 (PMC6604205; doi:10.1186/s12920-019-0551-2)
Supplement: Supplementary file 2 — Supplementary Tables S1, S13 and S14. (XLSX 94 kb) [file 12920_2019_551_MOESM2_ESM.xlsx]

## Sheet: Table S1
Table S1. Results from the benchmarking studies of the CTP variant calling pipeline using 45 simulated sequencing datasets different samples, sequencing coverages, and mouse DNA content.
model	coverage	mouse %	input variants	Complete pipeline												Without Xenome pipeline												Without ALT-aware pipeline
				ALL						PASS						ALL						PASS						ALL						PASS
				output variants	TP	FP	FN	precision	recall	output variants	TP	FP	FN	precision	recall	output variants	TP	FP	FN	precision	recall	output variants	TP	FP	FN	precision	recall	output variants	TP	FP	FN	precision	recall	output variants	TP	FP	FN	precision	recall
J000093572 (lung squamous cell carcinoma)	1000X	10	658	638	636	2	22	0.996865	0.966565	580	580	0	78	1	0.881459	12468	637	11831	21	0.0510908	0.968085	591	561	30	97	0.949239	0.852584	495	494	1	164	0.99798	0.75076	409	409	0	249	1	0.621581
		15	658	638	636	2	22	0.996865	0.966565	580	580	0	78	1	0.881459	11114	635	10479	23	0.0571351	0.965046	572	560	12	98	0.979021	0.851064	495	494	1	164	0.99798	0.75076	409	409	0	249	1	0.621581
		25	658	638	636	2	22	0.996865	0.966565	580	580	0	78	1	0.881459	10733	635	10098	23	0.0591633	0.965046	563	558	5	100	0.991119	0.848024	495	494	1	164	0.99798	0.75076	410	410	0	248	1	0.6231
	1500X	10	658	645	640	5	18	0.992248	0.972644	581	581	0	77	1	0.882979	12772	638	12134	20	0.049953	0.969605	595	556	39	102	0.934454	0.844985	496	496	0	162	1	0.753799	405	405	0	253	1	0.615502
		15	658	645	640	5	18	0.992248	0.972644	581	581	0	77	1	0.882979	12274	638	11636	20	0.0519798	0.969605	572	556	16	102	0.972028	0.844985	496	496	0	162	1	0.753799	405	405	0	253	1	0.615502
		25	658	645	640	5	18	0.992248	0.972644	581	581	0	77	1	0.882979	11526	637	10889	21	0.0552664	0.968085	561	555	6	103	0.989305	0.843465	496	496	0	162	1	0.753799	405	405	0	253	1	0.615502
	500X	10	658	640	639	1	19	0.998437	0.971125	587	587	0	71	1	0.892097	10972	638	10334	20	0.058148	0.969605	605	569	36	89	0.940496	0.864742	489	488	1	170	0.997955	0.741641	394	394	0	264	1	0.598784
		15	658	640	639	1	19	0.998437	0.971125	587	587	0	71	1	0.892097	10219	637	9582	21	0.0623349	0.968085	581	569	12	89	0.979346	0.864742	489	488	1	170	0.997955	0.741641	394	394	0	264	1	0.598784
		25	658	640	639	1	19	0.998437	0.971125	587	587	0	71	1	0.892097	9217	636	8581	22	0.0690029	0.966565	568	564	4	94	0.992958	0.857143	489	488	1	170	0.997955	0.741641	394	394	0	264	1	0.598784
TM00055 (giant cell glioblastoma)	1000X	10	492	488	479	9	13	0.981557	0.973577	456	451	5	41	0.989035	0.916667	12445	478	11967	14	0.038409	0.971545	480	440	40	52	0.916667	0.894309	310	302	8	190	0.974194	0.613821	278	273	5	219	0.982014	0.554878
		15	492	488	479	9	13	0.981557	0.973577	456	451	5	41	0.989035	0.916667	11214	478	10736	14	0.0426253	0.971545	464	443	21	49	0.954741	0.900407	310	302	8	190	0.974194	0.613821	279	274	5	218	0.982079	0.556911
		25	492	488	479	9	13	0.981557	0.973577	456	451	5	41	0.989035	0.916667	11136	478	10658	14	0.0429239	0.971545	453	441	12	51	0.97351	0.896341	310	302	8	190	0.974194	0.613821	278	273	5	219	0.982014	0.554878
	1500X	10	492	489	480	9	12	0.981595	0.97561	457	450	7	42	0.984683	0.914634	12748	478	12270	14	0.0374961	0.971545	493	441	52	51	0.894523	0.896341	312	306	6	186	0.980769	0.621951	281	276	5	216	0.982206	0.560976
		15	492	489	480	9	12	0.981595	0.97561	457	450	7	42	0.984683	0.914634	12058	478	11580	14	0.0396417	0.971545	459	439	20	53	0.956427	0.892276	313	307	6	185	0.980831	0.623984	282	277	5	215	0.98227	0.563008
		25	492	489	480	9	12	0.981595	0.97561	457	450	7	42	0.984683	0.914634	11199	478	10721	14	0.0426824	0.971545	454	440	14	52	0.969163	0.894309	313	307	6	185	0.980831	0.623984	282	277	5	215	0.98227	0.563008
	500X	10	492	487	479	8	13	0.983573	0.973577	454	449	5	43	0.988987	0.912602	11382	480	10902	12	0.0421719	0.97561	489	438	51	54	0.895706	0.890244	301	292	9	200	0.9701	0.593496	254	246	8	246	0.968504	0.5
		15	492	487	479	8	13	0.983573	0.973577	454	449	5	43	0.988987	0.912602	10486	480	10006	12	0.0457753	0.97561	462	439	23	53	0.950216	0.892276	305	295	10	197	0.967213	0.599593	258	250	8	242	0.968992	0.50813
		25	492	487	479	8	13	0.983573	0.973577	454	449	5	43	0.988987	0.912602	9843	480	9363	12	0.0487656	0.97561	449	437	12	55	0.973274	0.888211	304	294	10	198	0.967105	0.597561	257	249	8	243	0.968872	0.506098
TM00926 (colon adenocarcinoma)	1000X	10	840	837	782	55	58	0.934289	0.930952	764	720	44	120	0.942408	0.857143	12722	778	11944	62	0.0611539	0.92619	789	708	81	132	0.897338	0.842857	645	606	39	234	0.939535	0.721429	583	553	30	287	0.948542	0.658333
		15	840	838	782	56	58	0.933174	0.930952	764	720	44	120	0.942408	0.857143	11327	776	10551	64	0.0685089	0.92381	760	705	55	135	0.927632	0.839286	644	605	39	235	0.939441	0.720238	581	551	30	289	0.948365	0.655952
		25	840	837	782	55	58	0.934289	0.930952	764	720	44	120	0.942408	0.857143	10900	774	10126	66	0.0710092	0.921429	752	702	50	138	0.933511	0.835714	645	606	39	234	0.939535	0.721429	583	553	30	287	0.948542	0.658333
	1500X	10	840	836	779	57	61	0.931818	0.927381	763	717	46	123	0.939712	0.853571	13220	777	12443	63	0.0587746	0.925	792	704	88	136	0.888889	0.838095	646	605	41	235	0.936533	0.720238	572	542	30	298	0.947552	0.645238
		15	840	836	779	57	61	0.931818	0.927381	763	717	46	123	0.939712	0.853571	12780	777	12003	63	0.0607981	0.925	759	701	58	139	0.923584	0.834524	648	607	41	233	0.936728	0.722619	575	545	30	295	0.947826	0.64881
		25	840	836	779	57	61	0.931818	0.927381	763	717	46	123	0.939712	0.853571	11967	777	11190	63	0.0649286	0.925	752	701	51	139	0.932181	0.834524	646	605	41	235	0.936533	0.720238	573	543	30	297	0.947644	0.646429
	500X	10	840	832	776	56	64	0.932692	0.92381	761	716	45	124	0.940867	0.852381	10739	779	9960	61	0.0725393	0.927381	785	705	80	135	0.898089	0.839286	640	599	41	241	0.935937	0.713095	570	538	32	302	0.94386	0.640476
		15	840	832	777	55	63	0.933894	0.925	761	716	45	124	0.940867	0.852381	10725	779	9946	61	0.072634	0.927381	762	704	58	136	0.923885	0.838095	639	598	41	242	0.935837	0.711905	569	537	32	303	0.943761	0.639286
		25	840	832	776	56	64	0.932692	0.92381	761	716	45	124	0.940867	0.852381	9825	775	9050	65	0.0788804	0.922619	754	703	51	137	0.932361	0.836905	640	599	41	241	0.935937	0.713095	570	538	32	302	0.94386	0.640476
TM01117 (bladder urothelial papillary carcinoma)	1000X	10	662	653	647	6	15	0.990812	0.977341	604	602	2	60	0.996689	0.909366	12562	645	11917	17	0.0513453	0.97432	620	589	31	73	0.95	0.889728	485	481	4	181	0.991753	0.726586	445	441	4	221	0.991011	0.666163
		15	662	652	647	5	15	0.992331	0.977341	604	602	2	60	0.996689	0.909366	11293	645	10648	17	0.057115	0.97432	608	592	16	70	0.973684	0.89426	484	480	4	182	0.991736	0.725076	444	440	4	222	0.990991	0.664653
		25	662	652	647	5	15	0.992331	0.977341	604	602	2	60	0.996689	0.909366	10934	644	10290	18	0.0588988	0.97281	599	592	7	70	0.988314	0.89426	485	481	4	181	0.991753	0.726586	445	441	4	221	0.991011	0.666163
	1500X	10	662	654	647	7	15	0.989297	0.977341	604	602	2	60	0.996689	0.909366	12689	644	12045	18	0.0507526	0.97281	641	595	46	67	0.928237	0.898792	497	490	7	172	0.985915	0.740181	439	436	3	226	0.993166	0.65861
		15	662	654	647	7	15	0.989297	0.977341	605	603	2	59	0.996694	0.910876	12244	644	11600	18	0.0525972	0.97281	611	594	17	68	0.972177	0.897281	497	490	7	172	0.985915	0.740181	440	437	3	225	0.993182	0.660121
		25	662	654	647	7	15	0.989297	0.977341	603	601	2	61	0.996683	0.907855	11574	644	10930	18	0.055642	0.97281	602	593	9	69	0.98505	0.89577	496	489	7	173	0.985887	0.738671	439	436	3	226	0.993166	0.65861
	500X	10	662	645	641	4	21	0.993798	0.968278	607	605	2	57	0.996705	0.913897	11330	641	10689	21	0.0565755	0.968278	636	595	41	67	0.935535	0.898792	481	478	3	184	0.993763	0.722054	420	418	2	244	0.995238	0.63142
		15	662	645	641	4	21	0.993798	0.968278	607	605	2	57	0.996705	0.913897	10503	643	9860	19	0.0612206	0.971299	613	596	17	66	0.972268	0.900302	480	477	3	185	0.99375	0.720544	420	418	2	244	0.995238	0.63142
		25	662	645	641	4	21	0.993798	0.968278	607	605	2	57	0.996705	0.913897	9225	642	8583	20	0.0695935	0.969789	604	597	7	65	0.988411	0.901813	481	478	3	184	0.993763	0.722054	420	418	2	244	0.995238	0.63142
TM01443 (melanoma)	1000X	10	728	721	707	14	21	0.980583	0.971154	679	670	9	58	0.986745	0.92033	12415	709	11706	19	0.0571083	0.973901	691	653	38	75	0.945007	0.896978	545	537	8	191	0.985321	0.737637	524	520	4	208	0.992366	0.714286
		15	728	721	707	14	21	0.980583	0.971154	680	671	9	57	0.986765	0.921703	11231	709	10522	19	0.0631288	0.973901	680	657	23	71	0.966176	0.902473	545	537	8	191	0.985321	0.737637	524	520	4	208	0.992366	0.714286
		25	728	721	707	14	21	0.980583	0.971154	679	670	9	58	0.986745	0.92033	11171	707	10464	21	0.0632889	0.971154	674	659	15	69	0.977745	0.90522	545	537	8	191	0.985321	0.737637	523	519	4	209	0.992352	0.712912
	1500X	10	728	723	707	16	21	0.97787	0.971154	679	671	8	57	0.988218	0.921703	12902	706	12196	22	0.0547202	0.96978	703	652	51	76	0.927454	0.895604	547	539	8	189	0.985375	0.740385	521	519	2	209	0.996161	0.712912
		15	728	722	707	15	21	0.979224	0.971154	680	671	9	57	0.986765	0.921703	12475	706	11769	22	0.0565932	0.96978	676	653	23	75	0.965976	0.896978	548	540	8	188	0.985401	0.741758	522	520	2	208	0.996169	0.714286
		25	728	722	707	15	21	0.979224	0.971154	680	671	9	57	0.986765	0.921703	11429	705	10724	23	0.0616852	0.968407	668	652	16	76	0.976048	0.895604	547	539	8	189	0.985375	0.740385	521	519	2	209	0.996161	0.712912
	500X	10	728	723	708	15	20	0.979253	0.972527	686	678	8	50	0.988338	0.931319	11533	706	10827	22	0.0612156	0.96978	710	664	46	64	0.935211	0.912088	539	531	8	197	0.985158	0.729396	493	490	3	238	0.993915	0.673077
		15	728	723	708	15	20	0.979253	0.972527	686	678	8	50	0.988338	0.931319	10618	706	9912	22	0.0664909	0.96978	680	659	21	69	0.969118	0.90522	539	531	8	197	0.985158	0.729396	493	490	3	238	0.993915	0.673077
		25	728	723	708	15	20	0.979253	0.972527	685	677	8	51	0.988321	0.929945	9474	706	8768	22	0.0745197	0.96978	674	660	14	68	0.979228	0.906593	539	531	8	197	0.985158	0.729396	493	490	3	238	0.993915	0.673077

## Sheet: Table S13
Table S13. Genes from TCGA annotated by GISTIC as being frequently amplified and deleted genes for tumor types listed in Supplementary Table S12. Data compiled from FireBrowse (firebrowse.org).
TCGA GISTIC Amplified genes		TCGA GISTIC Deleted genes
Gene Symbol	Gene Identifier	Gene Symbol	Gene Identifier
ABHD13	HGNC:20293	ABCA11P	HGNC:31
ABHD16B	HGNC:16128	ABCC12	HGNC:14640
ADSSL1	HGNC:20093	ABR	HGNC:81
AHR	HGNC:348	ACAD8	HGNC:87
AHRR	HGNC:346	ACP1	HGNC:122
AKR1C2	HGNC:385	ACR	HGNC:126
AKT1	HGNC:391	ADAM8	HGNC:215
ANK1	HGNC:492	ADAP1	HGNC:16486
ANKRD17	HGNC:23575	ADARB2	HGNC:227
AP1B1	HGNC:554	ADM2	HGNC:28898
AQP11	HGNC:19940	ADNP2	HGNC:23803
ARFRP1	HGNC:662	AFG3L1P	HGNC:314
ARHGAP30	HGNC:27414	AGBL4	HGNC:25892
ARNT	HGNC:700	AGXT	HGNC:341
ASCC2	HGNC:24103	ALG10	HGNC:23162
ATP5EP2	HGNC:34026	ALG10B	HGNC:31088
ATP8B5P	HGNC:27245	ALG12	HGNC:19358
AZU1	HGNC:913	ANGPT4	HGNC:487
B4GALNT3	HGNC:24137	ANHX	HGNC:40024
BCL2L1	HGNC:992	ANKLE2	HGNC:29101
BMP8A	HGNC:21650	ANKMY1	HGNC:20987
BRD4	HGNC:13575	ANKRD11	HGNC:21316
BRD9	HGNC:25818	ANKRD20A1	HGNC:23665
BYSL	HGNC:1157	ANKRD20A11P	HGNC:42024
C19orf12	HGNC:25443	ANKRD20A2	HGNC:31979
C19orf33	HGNC:16668	ANKRD20A3	HGNC:31981
C20orf195	HGNC:28764	ANKRD20A4	HGNC:31982
CACNA1C	HGNC:1390	ANKRD30BP2	HGNC:16620
CAP1	HGNC:20040	ANKS1B	HGNC:24600
CASC1	HGNC:29599	ANO7	HGNC:31677
CASC8	HGNC:45129	ANO9	HGNC:20679
CATSPERG	HGNC:25243	AP5B1	HGNC:25104
CCDC127	HGNC:30520	APBA2	HGNC:579
CCDC77	HGNC:28203	APOLD1	HGNC:25268
CCND1	HGNC:1582	AQP12A	HGNC:19941
CCND2	HGNC:1583	AQP12B	HGNC:6096
CCND3	HGNC:1585	ARHGAP11B	HGNC:15782
CCNE1	HGNC:1589	ARHGAP35	HGNC:4591
CDC42EP4	HGNC:17147	ARHGDIG	HGNC:680
CDK4	HGNC:1773	ARID1A	HGNC:11110
CDK6	HGNC:1777	ARID2	HGNC:18037
CDX2	HGNC:1806	ARL2	HGNC:693
CEP72	HGNC:25547	ARSA	HGNC:713
CERS3	HGNC:23752	ASAH2B	HGNC:23456
CETN1	HGNC:1866	ASB5	HGNC:17180
CHD6	HGNC:19057	ATG2A	HGNC:29028
CHRNA4	HGNC:1958	ATG4B	HGNC:20790
CLNS1A	HGNC:2080	ATHL1	HGNC:26210
CLOCK	HGNC:2082	ATM	HGNC:795
CLUL1	HGNC:2096	ATP13A2	HGNC:30213
COLEC12	HGNC:16016	ATP1B2	HGNC:805
COX18	HGNC:26801	ATP5I	HGNC:846
COX4I2	HGNC:16232	AUTS2	HGNC:14262
CPM	HGNC:2311	AXIN1	HGNC:903
CPSF6	HGNC:13871	B2M	HGNC:914
CYP27B1	HGNC:2606	B3GAT1	HGNC:921
CYTH3	HGNC:9504	B4GALNT4	HGNC:26315
DHRS7B	HGNC:24547	BAGE2	HGNC:15723
DLG5	HGNC:2904	BATF2	HGNC:25163
DNAJC5	HGNC:16235	BEND5	HGNC:25668
EEF1A2	HGNC:3192	BET1L	HGNC:19348
EGFR	HGNC:3236	BHLHA9	HGNC:35126
ELP4	HGNC:1171	BID	HGNC:1050
ENOSF1	HGNC:30365	BOK	HGNC:1087
ENSA	HGNC:3360	BRD1	HGNC:1102
EP300	HGNC:3373	BSPH1	HGNC:33906
ERBB2	HGNC:3430	C11orf85	HGNC:27441
EXOC3	HGNC:30378	C16orf13	HGNC:14141
EYS	HGNC:21555	C16orf52	HGNC:27087
F10	HGNC:3528	C17orf97	HGNC:33800
FAM138D	HGNC:33583	C22orf34	HGNC:28010
FGD5	HGNC:19117	C2orf54	HGNC:26216
FGF19	HGNC:3675	C7orf50	HGNC:22421
FGFR3	HGNC:3690	C8orf58	HGNC:32233
FIP1L1	HGNC:19124	C9orf66	HGNC:26436
FLRT3	HGNC:3762	CAHM	HGNC:42860
FOXA1	HGNC:5021	CAMK1D	HGNC:19341
FRS2	HGNC:16971	CAPN1	HGNC:1476
GATA3	HGNC:4172	CAPN10	HGNC:1477
GCSAML	HGNC:29583	CAPN15	HGNC:11182
GLTSCR1L	HGNC:21111	CAPN3	HGNC:1480
GMEB2	HGNC:4371	CBLN2	HGNC:1544
GOLPH3L	HGNC:24882	CBWD1	HGNC:17134
HCN1	HGNC:4845	CBWD3	HGNC:18519
HELZ2	HGNC:30021	CBWD5	HGNC:24584
HIPK2	HGNC:14402	CBWD7	HGNC:31978
ID1	HGNC:5360	CCDC85B	HGNC:24926
IGF1R	HGNC:5465	CCSER1	HGNC:29349
IKBKB	HGNC:5960	CCT8L2	HGNC:15553
IMMP1L	HGNC:26317	CD33	HGNC:1659
INF2	HGNC:23791	CDC16	HGNC:1720
INS	HGNC:6081	CDC42BPG	HGNC:29829
IQGAP1	HGNC:6110	CDC42EP2	HGNC:16263
IQSEC3	HGNC:29193	CDCA5	HGNC:14626
ITGB8	HGNC:6163	CDH3	HGNC:1762
JAG2	HGNC:6189	CDHR5	HGNC:7521
JPH2	HGNC:14202	CDK10	HGNC:1770
KAT6A	HGNC:13013	CDKN1B	HGNC:1785
KCNK6	HGNC:6281	CDKN2A	HGNC:1787
KCNMB3	HGNC:6287	CDKN2B	HGNC:1788
KCNN3	HGNC:6292	CDKN2C	HGNC:1789
KCNQ2	HGNC:6296	CDR2	HGNC:1799
KCTD1	HGNC:18249	CDRT1	HGNC:14379
KDM5A	HGNC:9886	CDRT15	HGNC:14395
KIT	HGNC:6342	CDRT4	HGNC:14383
KLHDC9	HGNC:28489	CDRT7	HGNC:14386
KRAS	HGNC:6407	CDRT8	HGNC:14387
LAMA3	HGNC:6483	CENPBD1	HGNC:28272
LARP4B	HGNC:28987	CEP104	HGNC:24866
LETM1	HGNC:6556	CEP128	HGNC:20359
LIG4	HGNC:6601	CFL1	HGNC:1874
LIME1	HGNC:26016	CFL1P1	HGNC:28560
LINC00176	HGNC:27655	CHAMP1	HGNC:20311
LINC00393	HGNC:42721	CHD5	HGNC:16816
LINC00543	HGNC:43678	CHFR	HGNC:20455
LINC00638	HGNC:28325	CHKB	HGNC:1938
LINC00676	HGNC:44394	CHL1	HGNC:1939
LINC00856	HGNC:45111	CHMP1A	HGNC:8740
LRRC14B	HGNC:37268	CHRFAM7A	HGNC:15781
LRRC31	HGNC:26261	CHRM4	HGNC:1953
LRRIQ4	HGNC:34298	CLEC3A	HGNC:2052
LYRM5	HGNC:27052	CNST	HGNC:26486
MACC1	HGNC:30215	CNTN4	HGNC:2174
MACF1	HGNC:13664	CNTN5	HGNC:2175
MACROD2	HGNC:16126	CNTN6	HGNC:2176
MARCH9	HGNC:25139	CNTNAP3	HGNC:13834
MCL1	HGNC:6943	CNTNAP3B	HGNC:32035
MDM2	HGNC:6973	COX19	HGNC:28074
MET	HGNC:7029	CPLX1	HGNC:2309
METTL1	HGNC:7030	CPNE7	HGNC:2320
METTL21B	HGNC:24936	CPNE8	HGNC:23498
MIEN1	HGNC:28230	CPT1B	HGNC:2329
MIR1205	HGNC:35271	CREBBP	HGNC:2348
MIR1914	HGNC:35398	CRELD2	HGNC:28150
MIR3187	HGNC:38319	CROCC	HGNC:21299
MIR3193	HGNC:38204	CROCCP2	HGNC:28170
MIR4456	HGNC:41606	CSMD1	HGNC:14026
MIR4457	HGNC:41554	CSTF2T	HGNC:17086
MIR4635	HGNC:41748	CTBP1	HGNC:2494
MIR4686	HGNC:41601	CTDP1	HGNC:2498
MIR4710	HGNC:41727	CTSW	HGNC:2546
MIR4728	HGNC:41632	CYP2E1	HGNC:2631
MIR4745	HGNC:41868	CYP2W1	HGNC:20243
MIR548A2	HGNC:32797	CYP4F29P	HGNC:2647
MIR587	HGNC:32843	D2HGDH	HGNC:28358
MIR647	HGNC:32903	DACT2	HGNC:21231
MITF	HGNC:7105	DBIL5P	HGNC:38519
MTA1	HGNC:7410	DBNDD1	HGNC:28455
MYB	HGNC:7545	DDX11L10	HGNC:14125
MYC	HGNC:7553	DDX51	HGNC:20082
MYCN	HGNC:7559	DEAF1	HGNC:14677
MYCNOS	HGNC:16911	DECR2	HGNC:2754
MYT1	HGNC:7622	DEF8	HGNC:25969
NFE2L2	HGNC:7782	DENND6B	HGNC:32690
NGRN	HGNC:18077	DGKQ	HGNC:2856
NINJ2	HGNC:7825	DGKZ	HGNC:2857
NINL	HGNC:29163	DHDDS	HGNC:20603
NKD2	HGNC:17046	DIP2C	HGNC:29150
NOTCH2	HGNC:7882	DLGAP1	HGNC:2905
NOTCH3	HGNC:7883	DMRTA1	HGNC:13826
NPBWR2	HGNC:4530	DOC2B	HGNC:2986
NPIPB11	HGNC:37453	DOCK8	HGNC:19191
NRN1L	HGNC:29811	DPEP1	HGNC:3002
NUDT14	HGNC:20141	DPF2	HGNC:9964
OPRL1	HGNC:8155	DRD4	HGNC:3025
ORAOV1	HGNC:17589	DSE	HGNC:21144
PCMTD2	HGNC:15882	DTYMK	HGNC:3061
PDCD6	HGNC:8765	DUSP22	HGNC:16077
PDE11A	HGNC:8773	DUSP28	HGNC:33237
PDGFRA	HGNC:8803	EEF2K	HGNC:24615
PDX1	HGNC:6107	EFEMP2	HGNC:3219
PFDN2	HGNC:8867	EFNA5	HGNC:3225
PGAP3	HGNC:23719	EHBP1L1	HGNC:30682
PIK3C2B	HGNC:8972	EHD1	HGNC:3242
PIK3CA	HGNC:8975	ELAC1	HGNC:14197
PLB1	HGNC:30041	EP400	HGNC:11958
PLEKHG4B	HGNC:29399	EP400NL	HGNC:26602
PLEKHO1	HGNC:24310	ERBB4	HGNC:3432
PMM2	HGNC:9115	ERRFI1	HGNC:18185
POLB	HGNC:9174	ESPNP	HGNC:23285
PPDPF	HGNC:16142	ESYT2	HGNC:22211
PPM1F	HGNC:19388	ETV6	HGNC:3495
PPP1R14A	HGNC:14871	EVI2A	HGNC:3499
PRDM2	HGNC:9347	EVI2B	HGNC:3500
PRKAA1	HGNC:9376	EXOC2	HGNC:24968
PRPF6	HGNC:15860	FAM101B	HGNC:28705
PTBP1	HGNC:9583	FAM110C	HGNC:33340
PTGER4	HGNC:9596	FAM138C	HGNC:32333
PTK6	HGNC:9617	FAM138F	HGNC:33581
PTP4A1	HGNC:9634	FAM150B	HGNC:27683
PVRL4	HGNC:19688	FAM157C	HGNC:34081
PVT1	HGNC:9709	FAM189A1	HGNC:29075
QSER1	HGNC:26154	FAM195A	HGNC:14142
REL	HGNC:9954	FAM19A5	HGNC:21592
RGS19	HGNC:13735	FAM212A	HGNC:32480
RN7SKP146	HGNC:45870	FAM27B	HGNC:23667
RN7SKP254	HGNC:45978	FAM27C	HGNC:23668
RN7SL104P	HGNC:46120	FAM27D1	HGNC:32015
RN7SL566P	HGNC:46582	FAM27E2	HGNC:32013
RN7SL736P	HGNC:46752	FAM27E3	HGNC:28655
RN7SL804P	HGNC:46820	FAM57A	HGNC:29646
RNA5SP34	HGNC:42610	FAM71C	HGNC:28594
RNA5SP39	HGNC:42615	FAM74A1	HGNC:32029
RNU4ATAC16P	HGNC:46902	FAM74A3	HGNC:32031
RNU6ATAC5P	HGNC:34095	FAM74A4	HGNC:32032
RPTOR	HGNC:30287	FAM74A6	HGNC:34036
RTEL1	HGNC:15888	FAM89B	HGNC:16708
SAMD10	HGNC:16129	FANCA	HGNC:3582
SAMD4B	HGNC:25492	FARP2	HGNC:16460
SCIMP	HGNC:33504	FAT1	HGNC:3595
SDHA	HGNC:10680	FAU	HGNC:3597
SFTA3	HGNC:18387	FBLN5	HGNC:3602
SIVA1	HGNC:17712	FBRSL1	HGNC:29308
SLC12A7	HGNC:10915	FBXO25	HGNC:13596
SLC25A21	HGNC:14411	FGFRL1	HGNC:3693
SLC2A4RG	HGNC:15930	FHIT	HGNC:3701
SLC39A2	HGNC:17127	FIBP	HGNC:3705
SLC6A12	HGNC:11045	FLRT3	HGNC:3762
SLC6A13	HGNC:11046	FMN1	HGNC:3768
SLC6A18	HGNC:26441	FNTA	HGNC:3782
SLC6A19	HGNC:27960	FOSL1	HGNC:13718
SLC9A3	HGNC:11073	FOXD4	HGNC:3805
SMYD3	HGNC:15513	FOXD4L3	HGNC:18523
SNORD125	HGNC:33564	FOXD4L4	HGNC:23762
SNX29P2	HGNC:31914	FOXD4L5	HGNC:18522
SOX18	HGNC:11194	FOXD4L6	HGNC:31986
SOX4	HGNC:11200	FOXP1	HGNC:3823
SPINT2	HGNC:11247	FRG2B	HGNC:33518
SRMS	HGNC:11298	FRMD1	HGNC:21240
STMN3	HGNC:15926	FRMD8	HGNC:25462
TACC3	HGNC:11524	FUT8	HGNC:4019
TAF8	HGNC:17300	FYN	HGNC:4037
TBXAS1	HGNC:11609	GAK	HGNC:4113
TCEA2	HGNC:11614	GAL3ST2	HGNC:24869
TERT	HGNC:11730	GALNT9	HGNC:4131
TEX22	HGNC:40026	GAS8	HGNC:4166
TH	HGNC:11782	GEMIN4	HGNC:15717
TMCO3	HGNC:20329	GET4	HGNC:21690
TMEM123	HGNC:30138	GIGYF2	HGNC:11960
TMEM75	HGNC:32295	GLB1L2	HGNC:25129
TNFRSF6B	HGNC:11921	GLB1L3	HGNC:25147
TNFSF13B	HGNC:11929	GLOD4	HGNC:14111
TPD52L2	HGNC:12007	GMDS	HGNC:4369
TPPP	HGNC:24164	GOLGA3	HGNC:4426
TPX2	HGNC:1249	GOLGA6L7P	HGNC:37442
TRIP13	HGNC:12307	GOLGA8F	HGNC:32378
TSFM	HGNC:12367	GOLGA8G	HGNC:25328
TSPAN31	HGNC:10539	GOLGA8H	HGNC:37443
TTC33	HGNC:29959	GOLGA8J	HGNC:38650
TUBD1	HGNC:16811	GOLGA8M	HGNC:44404
TYMS	HGNC:12441	GOLGA8Q	HGNC:44408
UBE3C	HGNC:16803	GOLGA8R	HGNC:44407
UCKL1	HGNC:15938	GOLGA8T	HGNC:44410
UNC13B	HGNC:12566	GPHA2	HGNC:18054
URAD	HGNC:17785	GPHN	HGNC:15465
URI1	HGNC:13236	GPR146	HGNC:21718
USP22	HGNC:12621	GPR31	HGNC:4486
USP35	HGNC:20061	GPR35	HGNC:4492
VPS45	HGNC:14579	GPX4	HGNC:4556
WHSC1L1	HGNC:12767	GTF2H2	HGNC:4656
WNK1	HGNC:14540	GTF2H2B	HGNC:31393
YES1	HGNC:12841	GTF2H2C	HGNC:31394
YIF1B	HGNC:30511	GUSBP3	HGNC:37301
ZBTB42	HGNC:32550	HBA1	HGNC:4823
ZBTB46	HGNC:16094	HBA2	HGNC:4824
ZDHHC11	HGNC:19158	HBM	HGNC:4826
ZDHHC11B	HGNC:32962	HBQ1	HGNC:4833
ZGPAT	HGNC:15948	HBZ	HGNC:4835
ZNF512B	HGNC:29212	HDAC10	HGNC:18128
ZNF668	HGNC:25821	HDAC3	HGNC:4854
ZNF703	HGNC:25883	HDAC4	HGNC:14063
ZNF733P	HGNC:32473	HDLBP	HGNC:4857
ZNF774	HGNC:33108	HERC2	HGNC:4868
		HERC2P9	HGNC:30495
		HGSNAT	HGNC:26527
		HMGN2	HGNC:4986
		HRAS	HGNC:5173
		HS3ST3B1	HGNC:5198
		HSBP1L1	HGNC:37243
		HSFY1P1	HGNC:1846
		HSPA4	HGNC:5237
		HUS1B	HGNC:16485
		IDI1	HGNC:5387
		IDI2	HGNC:23487
		IDUA	HGNC:5391
		IFITM1	HGNC:5412
		IFITM2	HGNC:5413
		IFITM3	HGNC:5414
		IFITM5	HGNC:16644
		IFNA1	HGNC:5417
		IFNA13	HGNC:5419
		IFNA14	HGNC:5420
		IFNA2	HGNC:5423
		IFNA5	HGNC:5426
		IFNA6	HGNC:5427
		IFNA8	HGNC:5429
		IFNE	HGNC:18163
		IGSF21	HGNC:28246
		IGSF6	HGNC:5953
		IL17REL	HGNC:33808
		IMMP2L	HGNC:14598
		ING5	HGNC:19421
		IRF2	HGNC:6117
		IRF4	HGNC:6119
		IRF7	HGNC:6122
		ITIH1	HGNC:6166
		JAG2	HGNC:6189
		JAM3	HGNC:15532
		JMJD8	HGNC:14148
		KANK1	HGNC:19309
		KAT5	HGNC:5275
		KCNAB2	HGNC:6229
		KCNG2	HGNC:6249
		KCNIP4	HGNC:30083
		KCNJ13	HGNC:6259
		KCNK7	HGNC:6282
		KCNMB3P1	HGNC:6288
		KERA	HGNC:6309
		KIF1A	HGNC:888
		KIF25	HGNC:6390
		KLHDC7B	HGNC:25145
		KLHL33	HGNC:31952
		KLHL9	HGNC:18732
		KLLN	HGNC:37212
		KMT2C	HGNC:13726
		LIN28A	HGNC:15986
		LINC00200	HGNC:30974
		LINC00290	HGNC:38515
		LINC00320	HGNC:19690
		LINC00442	HGNC:42779
		LINC00511	HGNC:43564
		LINC00528	HGNC:26875
		LINC00689	HGNC:27217
		LINC00901	HGNC:40352
		LINC00903	HGNC:40351
		LINC00955	HGNC:26644
		LINGO2	HGNC:21207
		LMF2	HGNC:25096
		LPAR6	HGNC:15520
		LRCOL1	HGNC:44160
		LRP1B	HGNC:6693
		LRRC56	HGNC:25430
		LRRC57	HGNC:26719
		LRRN3	HGNC:17200
		LRRTM4	HGNC:19411
		LSAMP	HGNC:6705
		LTBP3	HGNC:6716
		LUC7L	HGNC:6723
		LYRM2	HGNC:25229
		MACROD2	HGNC:16126
		MAP2K4	HGNC:6844
		MAP3K11	HGNC:6850
		MAPK11	HGNC:6873
		MAPK12	HGNC:6874
		MAPK8IP2	HGNC:6883
		MARCH1	HGNC:26077
		MBD3	HGNC:6918
		MBP	HGNC:6925
		MC1R	HGNC:6929
		MDK	HGNC:6972
		MEG9	HGNC:43874
		METRNL	HGNC:27584
		METTL9	HGNC:24586
		MEX3D	HGNC:16734
		MFAP2	HGNC:7033
		MFSD7	HGNC:26177
		MGA	HGNC:14010
		MIOX	HGNC:14522
		MIR1284	HGNC:35362
		MIR1299	HGNC:35290
		MIR149	HGNC:31536
		MIR192	HGNC:31562
		MIR1976	HGNC:37064
		MIR202	HGNC:32080
		MIR2115	HGNC:37309
		MIR2467	HGNC:41881
		MIR31	HGNC:31630
		MIR3133	HGNC:38305
		MIR3137	HGNC:38263
		MIR3176	HGNC:38345
		MIR3183	HGNC:38237
		MIR31HG	HGNC:37187
		MIR339	HGNC:31776
		MIR3617	HGNC:38977
		MIR3667	HGNC:38990
		MIR3675	HGNC:38973
		MIR3923	HGNC:38978
		MIR4269	HGNC:38291
		MIR4417	HGNC:41535
		MIR4440	HGNC:41740
		MIR4441	HGNC:41728
		MIR4447	HGNC:41850
		MIR4458	HGNC:41674
		MIR4477A	HGNC:41859
		MIR4480	HGNC:41716
		MIR4489	HGNC:41685
		MIR4502	HGNC:41534
		MIR4508	HGNC:41659
		MIR4535	HGNC:41629
		MIR4669	HGNC:41558
		MIR4688	HGNC:41897
		MIR4689	HGNC:41895
		MIR4690	HGNC:41707
		MIR4731	HGNC:41597
		MIR4733	HGNC:41638
		MIR4789	HGNC:41719
		MIR4797	HGNC:41758
		MIR5193	HGNC:43534
		MIR548AR	HGNC:43455
		MIR548AV	HGNC:43537
		MIR548F2	HGNC:35306
		MIR548Q	HGNC:37312
		MIR5579	HGNC:43485
		MIR5587	HGNC:43508
		MIR5699	HGNC:43456
		MIR5707	HGNC:43449
		MIR571	HGNC:32827
		MIR582	HGNC:32838
		MIR595	HGNC:32851
		MIR596	HGNC:32852
		MIR604	HGNC:32860
		MIR605	HGNC:32861
		MIR613	HGNC:32869
		MIR625	HGNC:32881
		MIR626	HGNC:32882
		MIR708	HGNC:33654
		MIR744	HGNC:33658
		MIR873	HGNC:33663
		MIR876	HGNC:33653
		MIR938	HGNC:33681
		MKRN3	HGNC:7114
		MLC1	HGNC:17082
		MLLT4	HGNC:7137
		MOV10L1	HGNC:7201
		MPG	HGNC:7211
		MRPL28	HGNC:14484
		MRPL49	HGNC:1176
		MRPS25	HGNC:14511
		MST1L	HGNC:7390
		MTAP	HGNC:7413
		MUS81	HGNC:29814
		MYL5	HGNC:7586
		NAALADL1	HGNC:23536
		NAALADL2	HGNC:23219
		NAIP	HGNC:7634
		NBPF1	HGNC:26088
		NBR2	HGNC:20691
		NCAM2	HGNC:7657
		NCAPD3	HGNC:28952
		NCAPG2	HGNC:21904
		NCAPH2	HGNC:25071
		NCOR2	HGNC:7673
		NEAT1	HGNC:30815
		NETO1	HGNC:13823
		NEU4	HGNC:21328
		NF1	HGNC:7765
		NFATC1	HGNC:7775
		NHLRC4	HGNC:26700
		NLRP6	HGNC:22944
		NME4	HGNC:7852
		NME6	HGNC:20567
		NOC4L	HGNC:28461
		NPAS3	HGNC:19311
		NPHP4	HGNC:19104
		NPIPB3	HGNC:28989
		NPIPB4	HGNC:41985
		NPIPB5	HGNC:37233
		NPRL3	HGNC:14124
		NUDT14	HGNC:20141
		NXN	HGNC:18008
		OCLN	HGNC:8104
		ODF3	HGNC:19905
		ODF3B	HGNC:34388
		OMG	HGNC:8135
		OPCML	HGNC:8143
		OR11H1	HGNC:15404
		OR4F17	HGNC:15381
		OR4F21	HGNC:19583
		OR5AU1	HGNC:15362
		OTOA	HGNC:16378
		OVOL1	HGNC:8525
		P2RX2	HGNC:15459
		PANX2	HGNC:8600
		PAOX	HGNC:20837
		PAPLN	HGNC:19262
		PARD3	HGNC:16051
		PARD6G	HGNC:16076
		PARK2	HGNC:8607
		PASK	HGNC:17270
		PCGF3	HGNC:10066
		PCNXL3	HGNC:18760
		PDCD1	HGNC:8760
		PDE4D	HGNC:8783
		PDE6B	HGNC:8786
		PDIA2	HGNC:14180
		PDZD9	HGNC:28740
		PGAM5	HGNC:28763
		PGM5	HGNC:8908
		PGM5P2	HGNC:18965
		PHF2P2	HGNC:38808
		PIGG	HGNC:25985
		PIGQ	HGNC:14135
		PIGV	HGNC:26031
		PIM3	HGNC:19310
		PKP3	HGNC:9025
		PLK5	HGNC:27001
		PLXNB2	HGNC:9104
		PMAIP1	HGNC:9108
		PMP22	HGNC:9118
		POLA2	HGNC:30073
		POLE	HGNC:9177
		POLR3E	HGNC:30347
		POLR3K	HGNC:14121
		POTEA	HGNC:33893
		POTED	HGNC:23822
		POTEH	HGNC:133
		PPP1R7	HGNC:9295
		PPP2R2A	HGNC:9304
		PPP2R5B	HGNC:9310
		PPP6R2	HGNC:19253
		PQLC1	HGNC:26188
		PRDM15	HGNC:13999
		PRDM7	HGNC:9351
		PRKG1	HGNC:9414
		PROS1	HGNC:9456
		PRR26	HGNC:30724
		PRRC2B	HGNC:28121
		PSMD13	HGNC:9558
		PTDSS2	HGNC:15463
		PTEN	HGNC:9588
		PTPN14	HGNC:9647
		PTPRD	HGNC:9668
		PTS	HGNC:9689
		PTTG1IP	HGNC:13524
		PUS1	HGNC:15508
		PWRN1	HGNC:33235
		PWRN2	HGNC:33236
		PXDN	HGNC:14966
		PXMP2	HGNC:9716
		QKI	HGNC:21100
		RAB11FIP3	HGNC:17224
		RAB40C	HGNC:18285
		RABL2B	HGNC:9800
		RAD51B	HGNC:9822
		RAP1B	HGNC:9857
		RAPGEF6	HGNC:20655
		RASSF7	HGNC:1166
		RB1	HGNC:9884
		RBFA	HGNC:26120
		RBFOX1	HGNC:18222
		RELA	HGNC:9955
		RELL2	HGNC:26902
		RGS11	HGNC:9993
		RHBDF1	HGNC:20561
		RHBDL1	HGNC:10007
		RHOT2	HGNC:21169
		RIC8A	HGNC:29550
		RN7SKP105	HGNC:45829
		RN7SKP13	HGNC:45737
		RN7SKP144	HGNC:45868
		RN7SKP248	HGNC:45972
		RN7SKP252	HGNC:45976
		RN7SKP40	HGNC:45764
		RN7SKP53	HGNC:45777
		RN7SKP60	HGNC:45784
		RN7SL108P	HGNC:46124
		RN7SL120P	HGNC:46136
		RN7SL151P	HGNC:46167
		RN7SL165P	HGNC:46181
		RN7SL192P	HGNC:46208
		RN7SL196P	HGNC:46212
		RN7SL238P	HGNC:46254
		RN7SL246P	HGNC:46262
		RN7SL255P	HGNC:46271
		RN7SL309P	HGNC:46325
		RN7SL343P	HGNC:46359
		RN7SL36P	HGNC:46052
		RN7SL39P	HGNC:46055
		RN7SL422P	HGNC:46438
		RN7SL462P	HGNC:46478
		RN7SL469P	HGNC:46485
		RN7SL477P	HGNC:46493
		RN7SL500P	HGNC:46516
		RN7SL526P	HGNC:46542
		RN7SL52P	HGNC:46068
		RN7SL544P	HGNC:46560
		RN7SL565P	HGNC:46581
		RN7SL582P	HGNC:46598
		RN7SL5P	HGNC:10040
		RN7SL616P	HGNC:46632
		RN7SL628P	HGNC:46644
		RN7SL640P	HGNC:46656
		RN7SL673P	HGNC:46689
		RN7SL706P	HGNC:46722
		RN7SL719P	HGNC:46735
		RN7SL722P	HGNC:46738
		RN7SL751P	HGNC:46767
		RN7SL754P	HGNC:46770
		RN7SL763P	HGNC:46779
		RN7SL787P	HGNC:46803
		RN7SL78P	HGNC:46094
		RN7SL792P	HGNC:46808
		RN7SL796P	HGNC:46812
		RN7SL815P	HGNC:46831
		RN7SL82P	HGNC:46098
		RN7SL838P	HGNC:46854
		RN7SL864P	HGNC:46880
		RNA5SP119	HGNC:42917
		RNA5SP122	HGNC:42920
		RNA5SP212	HGNC:43112
		RNA5SP24	HGNC:42600
		RNA5SP251	HGNC:43151
		RNA5SP283	HGNC:43183
		RNA5SP284	HGNC:43184
		RNA5SP290	HGNC:43190
		RNA5SP297	HGNC:43197
		RNA5SP298	HGNC:43198
		RNA5SP325	HGNC:43225
		RNA5SP358	HGNC:43258
		RNA5SP359	HGNC:43259
		RNA5SP366	HGNC:43266
		RNA5SP379	HGNC:43279
		RNA5SP460	HGNC:43360
		RNA5SP461	HGNC:43361
		RNA5SP475	HGNC:43375
		RNA5SP55	HGNC:42832
		RNA5SP98	HGNC:42896
		RNASEH2C	HGNC:24116
		RNF207	HGNC:32947
		RNF212	HGNC:27729
		RNMTL1	HGNC:18485
		RNPEPL1	HGNC:10079
		RNU4ATAC12P	HGNC:46898
		RNU6ATAC39P	HGNC:46938
		RNY1P8	HGNC:42485
		ROBO1	HGNC:10249
		ROBO2	HGNC:10250
		RPH3AL	HGNC:10296
		RPL13	HGNC:10303
		RPL21P122	HGNC:36990
		RPL22	HGNC:10315
		RPL23AP53	HGNC:35921
		RPL26P30	HGNC:36733
		RPL5	HGNC:10360
		RRN3P1	HGNC:30548
		RRN3P3	HGNC:37620
		S1PR1	HGNC:3165
		SAC3D1	HGNC:30179
		SAMSN1	HGNC:10528
		SBF1	HGNC:10542
		SBNO2	HGNC:29158
		SCCPDH	HGNC:24275
		SCGB1C1	HGNC:18394
		SCO2	HGNC:10604
		SCT	HGNC:10607
		SCYL1	HGNC:14372
		SDK1	HGNC:19307
		SDR42E2	HGNC:35414
		SEPT2	HGNC:7729
		SERF1A	HGNC:10755
		SERF1B	HGNC:10756
		SH3YL1	HGNC:29546
		SHANK3	HGNC:14294
		SIGIRR	HGNC:30575
		SIPA1	HGNC:10885
		SIRT3	HGNC:14931
		SLC22A20	HGNC:29867
		SLC25A45	HGNC:27442
		SLC26A1	HGNC:10993
		SLC27A6	HGNC:11000
		SMAD3	HGNC:6769
		SMAD4	HGNC:6770
		SMARCA4	HGNC:11100
		SMG1P1	HGNC:44186
		SMN1	HGNC:11117
		SMN2	HGNC:11118
		SMYD3	HGNC:15513
		SNED1	HGNC:24696
		SNHG14	HGNC:37462
		SNORA49	HGNC:32642
		SNORA66	HGNC:10223
		SNORA70G	HGNC:34359
		SNORD108	HGNC:32772
		SNORD109A	HGNC:32773
		SNORD109B	HGNC:32774
		SNORD21	HGNC:10144
		SNORD62A	HGNC:10219
		SNORD62B	HGNC:23031
		SNORD68	HGNC:32729
		SNORD79	HGNC:10100
		SNRNP25	HGNC:14161
		SNTG2	HGNC:13741
		SNX15	HGNC:14978
		SNX32	HGNC:26423
		SPATA2L	HGNC:28393
		SPATA31A1	HGNC:23394
		SPATA31A3	HGNC:32003
		SPATA31A5	HGNC:32005
		SPATA31A6	HGNC:32006
		SPATA31A7	HGNC:32007
		SPATA33	HGNC:26463
		SPDYC	HGNC:32681
		SPG7	HGNC:11237
		SPIRE2	HGNC:30623
		SPON2	HGNC:11253
		SPPL3	HGNC:30424
		SPRN	HGNC:16871
		SRXN1	HGNC:16132
		SSSCA1	HGNC:11328
		STAB2	HGNC:18629
		STUB1	HGNC:11427
		STX19	HGNC:19300
		SUN1	HGNC:18587
		SVIL	HGNC:11480
		SYCE1	HGNC:28852
		SYCE3	HGNC:35245
		SYT10	HGNC:19266
		SYT6	HGNC:18638
		SYVN1	HGNC:20738
		TBX18	HGNC:11595
		TCF25	HGNC:29181
		TCF3	HGNC:11633
		TCF7L2	HGNC:11641
		TCP10	HGNC:11656
		TCP10L2	HGNC:21254
		TDRP	HGNC:26951
		TEKT3	HGNC:14293
		TEKT4P2	HGNC:40046
		TENM4	HGNC:29945
		TFB2M	HGNC:18559
		TFDP1	HGNC:11749
		TGFBR1	HGNC:11772
		THAP4	HGNC:23187
		THYN1	HGNC:29560
		TIGD3	HGNC:18334
		TIMM22	HGNC:17317
		TJP1	HGNC:11827
		TM7SF2	HGNC:11863
		TMCO5A	HGNC:28558
		TMEM175	HGNC:28709
		TMEM80	HGNC:27453
		TMEM8A	HGNC:17205
		TMPRSS4	HGNC:11878
		TMX3	HGNC:24718
		TPO	HGNC:12015
		TPTE	HGNC:12023
		TPTEP1	HGNC:43648
		TRABD	HGNC:28805
		TRIM16	HGNC:17241
		TSPAN4	HGNC:11859
		TSPYL1	HGNC:12382
		TTLL2	HGNC:21211
		TTLL8	HGNC:34000
		TUBA3C	HGNC:12408
		TUBB3	HGNC:20772
		TUBB8	HGNC:20773
		TUBB8P7	HGNC:42345
		TUBGCP6	HGNC:18127
		TUSC3	HGNC:30242
		TUSC7	HGNC:27701
		TVP23C	HGNC:30453
		TWIST2	HGNC:20670
		TXNL4A	HGNC:30551
		TYMP	HGNC:3148
		ULK4P2	HGNC:15776
		ULK4P3	HGNC:15777
		UNC93A	HGNC:12570
		UPF3A	HGNC:20332
		UQCR11	HGNC:30862
		UQCRC2	HGNC:12586
		URAHP	HGNC:43695
		USP22	HGNC:12621
		UTF1	HGNC:12634
		VAV2	HGNC:12658
		VENTX	HGNC:13639
		VGLL4	HGNC:28966
		VIPR2	HGNC:12695
		VPS26B	HGNC:28119
		VPS51	HGNC:1172
		VPS53	HGNC:25608
		VPS9D1	HGNC:13526
		VWA3A	HGNC:27088
		WASH4P	HGNC:14126
		WASH5P	HGNC:33884
		WASIR2	HGNC:38609
		WDR24	HGNC:20852
		WDR37	HGNC:31406
		WDR60	HGNC:21862
		WDR90	HGNC:26960
		WFDC10B	HGNC:20479
		WFIKKN1	HGNC:30912
		WFS1	HGNC:12762
		WHAMMP2	HGNC:32360
		WWOX	HGNC:12799
		XKR3	HGNC:28778
		ZBED4	HGNC:20721
		ZFAND2A	HGNC:28073
		ZFP36L1	HGNC:1107
		ZFPL1	HGNC:12868
		ZMYND11	HGNC:16966
		ZNF10	HGNC:12879
		ZNF140	HGNC:12925
		ZNF141	HGNC:12926
		ZNF26	HGNC:13053
		ZNF268	HGNC:13061
		ZNF276	HGNC:23330
		ZNF286A	HGNC:13501
		ZNF595	HGNC:27196
		ZNF596	HGNC:27268
		ZNF605	HGNC:28068
		ZNF658	HGNC:25226
		ZNF683	HGNC:28495
		ZNF718	HGNC:26889
		ZNF721	HGNC:29425
		ZNF732	HGNC:37138
		ZNF84	HGNC:13159
		ZNF876P	HGNC:32472
		ZNF891	HGNC:38709
		ZNHIT2	HGNC:1177
		ZRSR1	HGNC:12456
		snoZ278

## Sheet: Table S14a
Table S14a. Master table for the PDX models in the JAX PDX resource assayed by CTP panel sequencing. The table summarizes the number of samples per passage for each model.
model_name	platform	model_status	specimen_site	primary_site	initial_diagnosis	clinical_diagnosis	P0	P1	P2	P3	P5	P6	Grand Total
TM00185	CTP	Active Available - QC Complete	Lung	Lung	lung squamous cell carcinoma	lung squamous cell carcinoma	1	1	1				3
J000099207	CTP	Active Available - QC Complete	Bladder	Bladder	bladder urothelial papillary carcinoma	urinary bladder cancer	1			2			3
TM00188	CTP	Active Available - QC Complete	Lung	Lung	lung squamous cell carcinoma	lung squamous cell carcinoma				1		1	2
TM00193	CTP	Active Available - QC Complete	Lung	Lung	lung adenocarcinoma	lung adenocarcinoma	1				1		2
TM00203	CTP	Active Available - QC Complete	Lung	Lung	lung adenocarcinoma	lung adenocarcinoma	1				1		2
TM00355	CTP	Active Available - QC Complete	Lung	Lung	lung squamous cell carcinoma	lung squamous cell carcinoma			2	1			3
J000094707	CTP	Active Available - QC Complete	Rectum	Rectum	rectum adenocarcinoma	rectum adenocarcinoma	2	2					4
J000095054	CTP	Active Available - QC Complete	Lung	Lung	lung squamous cell carcinoma	lung squamous cell carcinoma	1	2					3
J000096053	CTP	Active Available - QC Complete	Lung	Pancreas	pancreas adenocarcinoma	pancreatic adenocarcinoma	2	2					4
J000097253	CTP	Active Available - QC Complete	Lung	Skin	lung cancer	melanoma	2	1					3
J000098169	CTP	Active Available - QC Complete	Bladder	Bladder	neuroendocrine tumor	small cell carcinoma	2	1					3
J000099257	CTP	Active Available - QC Complete	Lung	Lung	lung squamous cell carcinoma	lung squamous cell carcinoma	1	1					2
J000099318	CTP	Active Available - QC Complete	Colon	Colon	colon carcinoma	colon carcinoma	2	1					3
J000099873	CTP	Active Available - QC Complete	Bone	Soft tissue	alveolar rhabdomyosarcoma	alveolar rhabdomyosarcoma	1	1					2
J000100365	CTP	Active Available - QC Complete	Lung	Kidney	renal cell carcinoma	renal cell carcinoma	2	1					3
J000100646	CTP	Active Available - QC Complete	Bladder	Bladder	urinary bladder cancer	urinary bladder cancer	2	1					3
J000100672	CTP	Active Available - QC Complete	Pleural cavity	Lung	lung adenocarcinoma	lung adenocarcinoma	1	1					2
J000100674	CTP	Active Available - QC Complete	Breast	Breast	invasive ductal carcinoma	invasive ductal carcinoma	2	1					3
J000100675	CTP	Active Available - QC Complete	Breast	Breast	invasive ductal carcinoma	invasive ductal carcinoma	1	1					2
J000101006	CTP	Active Available - QC Complete	Liver	Colon	colon adenocarcinoma	colon adenocarcinoma	2	1					3
J000101121	CTP	Active Available - QC Complete	Bladder	Bladder	urinary bladder cancer	urinary bladder cancer	3	1					4
J000101328	CTP	Active Available - QC Complete	Retroperitoneum	Colon	adenocarcinoma	adenocarcinoma	2	1					3
J000101329	CTP	Active Available - QC Complete	Lymph node	Colon	adenocarcinoma	adenocarcinoma	1	1					2
J000102184	CTP	Active Available - QC Complete	Breast	Breast	Invasvie ductal carcinoma	Invasive ductal carcinoma	1	1					2
J000102630	CTP	Active Available - QC Complete	Liver	Colon	colon adenocarcinoma	colon adenocarcinoma		1	1				2
J000103917	CTP	Active Available - QC Complete	Breast	Breast	invasive ductal carcinoma	invasive ductal carcinoma	1	1					2
J000104314	CTP	Active Available - QC Complete	Soft tissue	Soft tissue	synovial sarcoma	synovial sarcoma	1	1					2
J000104518	CTP	Active Available - QC Complete	Bladder	Bladder	urinary bladder cancer	urinary bladder urothelial carcinoma	1	1					2
TM00196	CTP	Active Available - QC Complete	Lung	Lung	lung adenocarcinoma	lung adenocarcinoma	1	2					3
TM00229	CTP	Active Available - QC Complete	Lung	Lung	lung adenocarcinoma	lung adenocarcinoma	2	1					3
TM00334	CTP	Active Available - QC Complete	Ovary	Ovary	carcinosarcoma	ovarian carcinosarcoma	1		1				2
TM00335	CTP	Active Available - QC Complete	Ovary	Ovary	papillary serous adenocarcinoma	papillary serous adenocarcinoma	1		1				2
TM00927	CTP	Active Available - QC Complete	Omentum	Ovary	ovary papillary carcinoma	ovary papillary carcinoma	1	1					2
TM01212	CTP	Active Available - QC Complete	Pancreas	Pancreas	pancreas adenocarcinoma	pancreas adenocarcinoma	1	1					2
TM01225	CTP	Active Available - QC Complete	Bile duct	Bile duct	cholangiocarcinoma	adenosquamous carcinoma	1	1					2
TM01237	CTP	Active Available - QC Complete	Liver	Colon	colon carcinoma	colon carcinoma	1	1					2
TM01258	CTP	Active Available - QC Complete	Lung	Colon	adenocarcinoma	adenocarcinoma	1	1					2
TM01284	CTP	Active Available - QC Complete	Lung	Lung	lung small cell carcinoma	lung small cell carcinoma	1	1					2
TM01303	CTP	Active: P1 Available	Liver	Colon	colon adenocarcinoma	colon adenocarcinoma	1	1					2
TM01373	CTP	Active: P1 Available	Liver	Head	squamous cell carcinoma	squamous cell carcinoma	1	2					3
TM01446	CTP	Active Available - QC Complete	Lung	Lung	lung adenocarcinoma	lung adenocarcinoma	2	1					3
TM01510	CTP	Active Available - QC Complete	Pleural cavity	Lung	lung adenocarcinoma	lung adenocarcinoma	2	1					3
TM01612	CTP	Active Available - QC Complete	Lymph node	Skin	melanoma	melanoma	1	1					2
TM00186	CTP	Active Available - QC Complete	Lung	Lung	lung adenocarcinoma	lung adenocarcinoma				1			1
TM00368	CTP	Active Available - QC Complete	Lymph node	Lymph node	B-cell lymphoma	diffuse large B-cell lymphoma				1			1
TM00877	CTP	Active Available - QC Complete	Lung	Lung	lung adenocarcinoma	lung adenocarcinoma				1			1
J000077712	CTP	Active Available - QC Complete	Brain	Brain	glioblastoma	glioblastoma	1						1
J000077960	CTP	Active Available - QC Complete	Pancreas	Pancreas	pancreas adenocarcinoma	pancreatic ductal adenocarcinoma	1						1
J000077973	CTP	Active Available - QC Complete	Pancreas	Pancreas	pancreatic adenocarcinoma	adenosquamous carcinoma	1						1
J000078366	CTP	Active Available - QC Complete	Bone	Bone	sarcoma	osteosarcoma	1						1
J000078604	CTP	Active Available - QC Complete	Chest wall	Muscle	epithelioid leiomyosarcoma	epithelioid leiomyosarcoma	1						1
J000078673	CTP	Active Available - QC Complete	Soft tissue	Neck	squamous cell carcinoma	squamous cell carcinoma	1						1
J000080230	CTP	Active Available - QC Complete	Neck	Skin	melanoma	melanoma	1						1
J000080739	CTP	Active Available - QC Complete	Breast	Breast	invasive ductal carcinoma	invasive ductal carcinoma	1						1
J000092712	CTP	Active: P1 Available	Bladder	Bladder	urinary bladder cancer	bladder transitional cell carcinoma	2						2
J000093018	CTP	Active Available - QC Complete	Lung	Lung	lung adenocarcinoma	lung adenocarcinoma	1						1
J000093555	CTP	Active Available - QC Complete	Bone	Bone	pediatric osteosarcoma	pediatric osteosarcoma	1						1
J000093572	CTP	Active Available - QC Complete	Lung	Lung	lung squamous cell carcinoma	lung squamous cell carcinoma	2						2
J000093933	CTP	Active Available - QC Complete	Lung	Lung	lung small cell carcinoma	lung small cell carcinoma	2						2
J000094100	CTP	Active Available - QC Complete	Lymph node	Lung	lung squamous cell carcinoma	lung squamous cell carcinoma	2						2
J000094290	CTP	Active Available - QC Complete	Lung	Lung	lung squamous cell carcinoma	lung squamous cell carcinoma	2						2
J000094918	CTP	Active Available - QC Complete	Lung	Lung	lung squamous cell carcinoma	lung squamous cell carcinoma	1						1
J000095633	CTP	Active Available - QC Complete	Lung	Lung	lung squamous cell carcinoma	lung squamous cell carcinoma	2						2
J000095635	CTP	Active Available - QC Complete	Lung	Lung	mucinous adenocarcinoma	mucinous adenocarcinoma	1						1
J000096652	CTP	Active Available - QC Complete	Lung	Lung	lung adenocarcinoma	lung adenocarcinoma	2						2
J000099327	CTP	Active Available - QC Complete	Breast	Breast	invasive ductal carcinoma	invasive ductal carcinoma	2						2
J000099706	CTP	Active Available - QC Complete	Lung	Lung	lung squamous cell carcinoma	lung squamous cell carcinoma		1					1
J000099761	CTP	Active Available - QC Complete	Pancreas	Soft tissue	rhabdomyosarcoma	rhabdomyosarcoma		1					1
J000099999	CTP	Active Available - QC Complete	Lung	Lung	lung squamous cell carcinoma	lung squamous cell carcinoma	2						2
J000100556	CTP	Active Available - QC Complete	Lung	Kidney	kidney rhabdoid cancer	kidney rhabdoid cancer	1						1
J000101005	CTP	Active Available - QC Complete	Liver	Colon	colon adenocarcinoma	colon adenocarcinoma		1					1
J000101173	CTP	Active Available - QC Complete	Breast	Breast	invasive ductal carcinoma	invasive ductal carcinoma	1						1
J000101220	CTP	Active Available - QC Complete	Lymph node	Soft tissue	alveolar rhabdomyosarcoma	alveolar rhabdomyosarcoma		1					1
J000101866	CTP	Active Available - QC Complete	Bone	Bone	Osteosarcoma	bone osteosarcoma		1					1
J000101892	CTP	Active Available - QC Complete	Liver	Soft tissue	rhabdoid cancer	rhabdoid cancer		2					2
J000102326	CTP	Active Available - QC Complete	Bladder	Bladder	urinary bladder cancer	urinary bladder cancer		1					1
J000102680	CTP	Active Available - QC Complete	Liver	Colon	colon adenocarcinoma	colon adenocarcinoma		1					1
J000103366	CTP	Active Available - QC Complete	Lung	Soft tissue	alveolar rhabdomyosarcoma	alveolar rhabdomyosarcoma		1					1
J000103634	CTP	Active Available - QC Complete	Breast	Breast	Invasive Ductal Carcinoma	invasive ductal carcinoma		1					1
J000104096	CTP	Active Available - QC Complete	Bladder	Bladder	urinary bladder cancer	urinary bladder urothelial carcinoma		1					1
J000104117	CTP	Active Available - QC Complete	Abdominal wall	Colon	colon adenocarcinoma	colon adenocarcinoma		1					1
J000104256	CTP	Active Available - QC Complete	Bladder	Bladder	urinary bladder cancer	NULL		1					1
J000104720	CTP	Active Available - QC Complete	Breast	Breast	breast adenocarcinoma	breast adenocarcinoma		1					1
J000105006	CTP	Active Available - QC Complete	Bladder	Bladder	squamous cell carcinoma	squamous cell carcinoma		1					1
J000105561	CTP	Active Available - QC Complete	Neck	Neck	squamous cell carcinoma	head and neck squamous cell carcinoma		1					1
J000105934	CTP	Active Available - QC Complete	Neck	Neck	squamous cell carcinoma	head and neck squamous cell carcinoma		1					1
J000106172	CTP	Active Available - QC Complete	Lung	Lung	squamous cell carcinoma	NULL		1					1
J000107333	CTP	Active Available - QC Complete	Bladder	Bladder	T2 Transitional Cell Carcinoma	transitional cell carcinoma		1					1
J000108112	CTP	Active Available - QC Complete	Bladder	Bladder	urinary bladder cancer	bladder urothelial carcinoma		1					1
J000108157	CTP	Active Available - QC Complete	Breast	Breast	invasive ductal carcinoma	invasive ductal carcinoma		1					1
J000108200	CTP	Active: P2 In progress	Lung	Lung	non-small cell lung carcinoma	adenocarcinoma		1					1
J000108931	CTP	Active Available - QC Complete	Spine	Spine	pediatric ependymoma	pediatric edendymoma		1					1
J000108981	CTP	Active: P2 In progress	Breast	Breast	Invasive Ductal Carcinoma	Invasive Ductal Carcinoma		1					1
J000109079	CTP	Active Available - QC Complete	Liver	Soft tissue	Ewing sarcoma	Ewing sarcoma		1					1
J000109799	CTP	Active: P2 In progress	Bladder	Bladder	urinary bladder cancer	micropapillary variant infiltrating bladder urothelial carcinoma		1					1
J000111428	CTP	Active Available - QC Complete	Brain	Soft tissue	alveolar rhabdomyosarcoma	alveolar rhabdomyosarcoma		1					1
J000111615	CTP	Active Available - QC Complete	Endometrium	Endometrium	endometrial cancer	female reproductive endometrioid cancer		1					1
J000111787	CTP	Active Available - QC Complete	Lung	Bone	bone osteosarcoma	bone osteosarcoma		1					1
J000112414	CTP	Active Available - QC Complete	Uterus	Endometrium	endometrial cancer	female reproductive endometrioid cancer		1					1
TM00025	CTP	Active Available - QC Complete	Bladder	Bladder	Carcinoma: Urothelial carcinoma	bladder urothelial papillary carcinoma	1						1
TM00026	CTP	Active Available - QC Complete	Bladder	Bladder	Carcinoma: Urothelial carcinoma	bladder transitional cell carcinoma		2					2
TM00037	CTP	Active Available - QC Complete	Bladder	Bladder	Urothelial carcinoma	Not specified		1					1
TM00053	CTP	Active Available - QC Complete	Brain	Brain	brain glioblastoma multiforme	adult glioblastoma multiforme	1						1
TM00054	CTP	Active: P1 Available	Brain	Brain	brain glioblastoma multiforme	adult glioblastoma multiforme	1						1
TM00055	CTP	Active: Available	Brain	Brain	giant cell glioblastoma	giant cell glioblastoma	1						1
TM00057	CTP	Active Available - QC Complete	Brain	Brain	brain glioblastoma multiforme	Not specified		1					1
TM00058	CTP	Active Available - QC Complete	Brain	Brain	brain glioblastoma multiforme	adult glioblastoma multiforme		1					1
TM00060	CTP	Active Available - QC Complete	Brain	Brain	brain glioblastoma multiforme	Not specified		1					1
TM00061	CTP	Active Available - QC Complete	Brain	Brain	brain glioblastoma multiforme	Not specified		1					1
TM00062	CTP	Active Available - QC Complete	Brain	Brain	brain glioblastoma multiforme	Not specified		1					1
TM00067	CTP	Active Available - QC Complete	Brain	Brain	brain glioblastoma multiforme	Not specified		1					1
TM00073	CTP	Active Available - QC Complete	Brain	Brain	brain glioblastoma multiforme	brain glioblastoma multiformebrain glioblastoma multiforme	1						1
TM00089	CTP	Active Available - QC Complete	Breast	Breast	invasive ductal carcinoma	invasive ductal carcinoma	1						1
TM00090	CTP	Active Available - QC Complete	Breast	Breast	breast metaplastic carcinoma	breast metaplastic carcinoma	1						1
TM00091	CTP	Active Available - QC Complete	Breast	Breast	invasive ductal carcinoma	invasive ductal carcinoma	1						1
TM00093	CTP	Active: P1 Available	Breast	Breast	invasive ductal carcinoma	invasive ductal carcinoma	1						1
TM00096	CTP	Active Available - QC Complete	Lung	Breast	invasive ductal carcinoma	invasive ductal carcinoma	1						1
TM00097	CTP	Active Available - QC Complete	Breast	Breast	invasive ductal carcinoma	invasive ductal carcinoma	1						1
TM00098	CTP	Active Available - QC Complete	Breast	Breast	invasive ductal carcinoma	invasive ductal carcinoma	1						1
TM00099	CTP	Active Available - QC Complete	Breast	Breast	invasive ductal carcinoma	invasive ductal carcinoma	1						1
TM00103	CTP	Active Available - QC Complete	Breast	Breast	invasive ductal carcinoma	invasive ductal carcinoma		1					1
TM00107	CTP	Active Available - QC Complete	Breast	Breast	breast carcinoma	invasive ductal carcinoma	1						1
TM00112	CTP	Active Available - QC Complete	Lymph node	Breast	invasive ductal carcinoma	invasive ductal carcinoma	1						1
TM00113	CTP	Active Available - QC Complete	Breast	Breast	invasive ductal carcinoma	invasive ductal carcinoma		1					1
TM00136	CTP	Active: P1 Available	Colon	Colon	adenocarcinoma	adenocarcinoma	1						1
TM00137	CTP	Active: P1 Available	Colon	Colon	adenocarcinoma	adenocarcinoma		1					1
TM00170	CTP	Active Available - QC Complete	Liver	Colon	adenocarcinoma	adenocarcinoma	1						1
TM00190	CTP	Active Available - QC Complete	Lung	Lung	lung adenocarcinoma	lung adenocarcinoma		1					1
TM00192	CTP	Active Available - QC Complete	Lung	Lung	lung adenocarcinoma	lung adenocarcinoma	1						1
TM00194	CTP	Active Available - QC Complete	Pleural cavity	Lung	lung small cell carcinoma	lung small cell carcinoma			1				1
TM00198	CTP	Active Available - QC Complete	Lung	Lung	lung squamous cell carcinoma	lung squamous cell carcinoma		1					1
TM00199	CTP	Active Available - QC Complete	Lung	Lung	lung adenocarcinoma	lung adenocarcinoma	1						1
TM00204	CTP	Active Available - QC Complete	Lung	Lung	lung adenocarcinoma	lung adenocarcinoma	1						1
TM00206	CTP	Active Available - QC Complete	Pleural cavity	Lung	lung adenocarcinoma	lung adenocarcinoma	2						2
TM00208	CTP	Active Available - QC Complete	Lung	Lung	lung squamous cell carcinoma	lung squamous cell carcinoma	1						1
TM00212	CTP	Active Available - QC Complete	Lung	Lung	large cell neuroendocrine carcinoma	large cell neuroendocrine carcinoma	1						1
TM00213	CTP	Active Available - QC Complete	Lung	Lung	lung adenocarcinoma	lung adenocarcinoma	1						1
TM00214	CTP	Active Available - QC Complete	Lung	Lung	lung adenocarcinoma	lung adenocarcinoma			1				1
TM00219	CTP	Active Available - QC Complete	Lymph node	Lung	lung adenocarcinoma	lung adenocarcinoma	1						1
TM00222	CTP	Active Available - QC Complete	Lung	Lung	pleomorphic carcinoma	pleomorphic carcinoma	1						1
TM00226	CTP	Active Available - QC Complete	Lung	Lung	lung adenocarcinoma	lung adenocarcinoma	1						1
TM00231	CTP	Active Available - QC Complete	Lung	Lung	lung squamous cell carcinoma	lung squamous cell carcinoma	1						1
TM00233	CTP	Active Available - QC Complete	Lung	Lung	lung adenocarcinoma	lung adenocarcinoma		2					2
TM00244	CTP	Active Available - QC Complete	Lung	Lung	lung squamous cell carcinoma	lung squamous cell carcinoma	1						1
TM00246	CTP	Active Available - QC Complete	Lung	Lung	lung mixed small cell and squamous cell carcinoma	lung mixed small cell and squamous cell carcinoma	1						1
TM00253	CTP	Active Available - QC Complete	Adrenal gland	Lung	lung adenocarcinoma	lung adenocarcinoma	1						1
TM00256	CTP	Active Available - QC Complete	Lung	Lung	lung squamous cell carcinoma	lung squamous cell carcinoma	1						1
TM00259	CTP	Active Available - QC Complete	Lung	Lung	lung adenocarcinoma	lung adenocarcinoma	1						1
TM00263	CTP	Active Available - QC Complete	Lung	Lung	lung squamous cell carcinoma	lung squamous cell carcinoma	1						1
TM00269	CTP	Active Available - QC Complete	Lung	Lung	lung small cell carcinoma	lung small cell carcinoma		1					1
TM00302	CTP	Active Available - QC Complete	Kidney	Lung	lung adenocarcinoma	lung adenocarcinoma		1					1
TM00324	CTP	Active Available - QC Complete	Omentum	Ovary	papillary serous adenocarcinoma	ovary serous adenocarcinoma			1				1
TM00327	CTP	Active Available - QC Complete	Omentum	Ovary	ovary serous adenocarcinoma	ovary serous adenocarcinoma	1						1
TM00330	CTP	Active Available - QC Complete	Ovary	Ovary	papillary serous adenocarcinoma	papillary serous adenocarcinoma	1						1
TM00332	CTP	Active Available - QC Complete	Ovary	Ovary	ovarian serous carcinoma	ovarian serous carcinoma	1						1
TM00339	CTP	Active Available - QC Complete	Ovary	Skin	melanoma	melanoma	1						1
TM00356	CTP	Active Available - QC Complete	Soft tissue	Lung	lung adenocarcinoma	lung adenocarcinoma			1				1
TM00360	CTP	Active: P1 Available	Brain	Brain	embryonal rhabdomyosarcoma	embryonal rhabdomyosarcoma		1					1
TM00375	CTP	Active Available - QC Complete	Colon	Colon	colon adenocarcinoma	colon adenocarcinoma	1						1
TM00385	CTP	Active Available - QC Complete	Other	Rectum	adenocarcinoma	adenocarcinoma	1						1
TM00386	CTP	Active Available - QC Complete	Breast	Breast	invasive ductal carcinoma	invasive ductal carcinoma	1						1
TM00387	CTP	Active Available - QC Complete	Lung	Kidney	renal cell carcinoma	renal cell carcinoma	1						1
TM00832	CTP	Active Available - QC Complete	Lung	Lung	lung squamous cell carcinoma	lung squamous cell carcinoma	1						1
TM00847	CTP	Active Available - QC Complete	Lung	Lung	lung adenocarcinoma	lung adenocarcinoma	1						1
TM00857	CTP	Active Available - QC Complete	Colon	Colon	adenocarcinoma	adenocarcinoma	1						1
TM00860	CTP	Active Available - QC Complete	Lung	Lung	lung adenocarcinoma	lung adenocarcinoma	1						1
TM00862	CTP	Active Available - QC Complete	Colon	Colon	cancer	Not specified		1					1
TM00910	CTP	Active Available - QC Complete	Neck	Ovary	adenocarcinoma	adenocarcinoma		1					1
TM00914	CTP	Active Available - QC Complete	Endometrium	Ovary	ovary serous adenocarcinoma	ovary serous adenocarcinoma		1					1
TM00916	CTP	Active Available - QC Complete	Endometrium	Ovary	ovary serous adenocarcinoma	ovary serous adenocarcinoma		1					1
TM00921	CTP	Active Available - QC Complete	Lung	Lung	lung squamous cell carcinoma	lung squamous cell carcinoma		1					1
TM00926	CTP	Active Available - QC Complete	Colon	Colon	colon adenocarcinoma	colon adenocarcinoma		1					1
TM00929	CTP	Active Available - QC Complete	Liver	Rectum	adenocarcinoma	adenocarcinoma		1					1
TM00931	CTP	Active Available - QC Complete	Pancreas	ampulla of Vater	adenocarcinoma	adenocarcinoma	1						1
TM00939	CTP	Active Available - QC Complete	Lung	Lung	lung squamous cell carcinoma	lung squamous cell carcinoma		1					1
TM00943	CTP	Active Available - QC Complete	Skin	Skin	melanoma	melanoma	1						1
TM00945	CTP	Active Available - QC Complete	Liver	Colon	colon adenocarcinoma	colon adenocarcinoma		1					1
TM00980	CTP	Active Available - QC Complete	Colon	Colon	colon carcinoma	colon carcinoma	1						1
TM00999	CTP	Active Available - QC Complete	Breast	Breast	invasive ductal carcinoma	invasive ductal carcinoma	1						1
TM01007	CTP	Active Available - QC Complete	Pancreas	Pancreas	adenocarcinoma	adenocarcinoma		1					1
TM01014	CTP	Active Available - QC Complete	Chest wall	Rectum	adenocarcinoma	adenocarcinoma	1						1
TM01029	CTP	Active Available - QC Complete	Bladder	Bladder	bladder urothelial papillary carcinoma	invasive bladder transitional cell carcinoma	1						1
TM01031	CTP	Active Available - QC Complete	Lung	Lung	adenosquamous carcinoma	adenosquamous carcinoma		1					1
TM01044	CTP	Active Available - QC Complete	Liver	Gallbladder	adenocarcinoma	adenocarcinoma		1					1
TM01045	CTP	Active: P1 Available	Lymph node	Liver	adenocarcinoma	adenocarcinoma	1						1
TM01048	CTP	Active Available - QC Complete	Colon	Colon	adenocarcinoma	adenocarcinoma		1					1
TM01053	CTP	Active Available - QC Complete	Retroperitoneum	Soft tissue	rhabdomyosarcoma	rhabdomyosarcoma	1						1
TM01079	CTP	Active Available - QC Complete	Breast	Breast	invasive ductal carcinoma	invasive ductal carcinoma	1						1
TM01085	CTP	Active Available - QC Complete	Lung	Soft tissue	sarcoma	sarcoma	1						1
TM01086	CTP	Active: P1 Available	Breast	Breast	invasive ductal carcinoma	invasive ductal carcinoma	1						1
TM01087	CTP	Active Available - QC Complete	Adrenal gland	Adrenal gland	neuroblastoma	neuroblastoma		1					1
TM01117	CTP	Active Available - QC Complete	Breast	Breast	invasive ductal carcinoma	invasive ductal carcinoma	1						1
TM01119	CTP	Active Available - QC Complete	Lung	Soft tissue	sarcoma	sarcoma		1					1
TM01127	CTP	Active: P1 Available	Spine	Soft tissue	sarcoma	malignant peripheral nerve sheath tumor		1					1
TM01137	CTP	Active Available - QC Complete	Other	Skin	melanoma	melanoma	1						1
TM01148	CTP	Active Available - QC Complete	Lung	Lung	lung squamous cell carcinoma	lung squamous cell carcinoma	2						2
TM01149	CTP	Active Available - QC Complete	Lymph node	Skin	melanoma	melanoma	1						1
TM01155	CTP	Active Available - QC Complete	Peritoneal cavity	Pleural cavity	malignant mesothelioma	malignant biphasic mesothelioma	1						1
TM01160	CTP	Active Available - QC Complete	Lung	Colon	mucinous adenocarcinoma	mucinous adenocarcinoma	1						1
TM01165	CTP	Active Available - QC Complete	Muscle	Soft tissue	rhabdomyosarcoma	rhabdomyosarcoma		1					1
TM01215	CTP	Active Available - QC Complete	Ovary	Colon	adenocarcinoma	adenocarcinoma	2						2
TM01220	CTP	Active Available - QC Complete	Lung	Colon	colon carcinoma	colon carcinoma	2						2
TM01231	CTP	Active Available - QC Complete	Liver	Colon	adenocarcinoma	adenocarcinoma	1						1
TM01234	CTP	Active Available - QC Complete	Other	Colon	colon carcinoma	colon carcinoma	1						1
TM01239	CTP	Active Available - QC Complete	Liver	Colon	colon adenocarcinoma	colon adenocarcinoma	1						1
TM01243	CTP	Active Available - QC Complete	Lung	Lung	lung squamous cell carcinoma	lung squamous cell carcinoma	1						1
TM01244	CTP	Active Available - QC Complete	Lymph node	Lung	lung adenocarcinoma	lung adenocarcinoma	2						2
TM01245	CTP	Active Available - QC Complete	Lung	Lung	lung squamous cell carcinoma	lung squamous cell carcinoma	2						2
TM01263	CTP	Active Available - QC Complete	Colon	Colon	adenocarcinoma	adenocarcinoma	1						1
TM01264	CTP	Active Available - QC Complete	Colon	Skin	melanoma	melanoma	1						1
TM01267	CTP	Active Available - QC Complete	Salivary gland	Salivary gland	mucoepidermoid carcinoma	mucoepidermoid carcinoma	1						1
TM01273	CTP	Active Available - QC Complete	Breast	Breast	invasive ductal carcinoma	invasive ductal carcinoma	1						1
TM01278	CTP	Active Available - QC Complete	Breast	Breast	invasive ductal carcinoma	invasive ductal carcinoma	1						1
TM01302	CTP	Active Available - QC Complete	Bone	Bone	sarcoma	leiomyosarcoma	1						1
TM01311	CTP	Active Available - QC Complete	Lung	Lung	lung adenocarcinoma	lung adenocarcinoma	1						1
TM01325	CTP	Active Available - QC Complete	Soft tissue	Soft tissue	leiomyosarcoma	leiomyosarcoma	1						1
TM01340	CTP	Active Available - QC Complete	Colon	Colon	colon carcinoma	colon carcinoma	2						2
TM01341	CTP	Active Available - QC Complete	Liver	Skin	melanoma	melanoma	1						1
TM01344	CTP	Active Available - QC Complete	Omentum	Colon	adenocarcinoma	adenocarcinoma	1						1
TM01346	CTP	Active: P1 Available	Liver	Ovary	adenocarcinoma	adenocarcinoma	1						1
TM01348	CTP	Active Available - QC Complete	Colon	Colon	colon carcinoma	colon carcinoma	1						1
TM01353	CTP	Active Available - QC Complete	Bladder	Bladder	adenocarcinoma	bladder signet ring cell adenocarcinoma	2						2
TM01354	CTP	Active Available - QC Complete	Kidney	Kidney	renal cell carcinoma	renal cell carcinoma	2						2
TM01355	CTP	Active Available - QC Complete	Kidney	Kidney	renal cell carcinoma	renal cell carcinoma	1						1
TM01357	CTP	Active Available - QC Complete	Brain	Lung	lung adenocarcinoma	lung adenocarcinoma	1						1
TM01360	CTP	Active Available - QC Complete	Bone	Duodenum	adenocarcinoma	adenocarcinoma	1						1
TM01386	CTP	Active Available - QC Complete	Chest wall	Skin	melanoma	melanoma	1						1
TM01391	CTP	Active Available - QC Complete	Liver	Colon	colon adenocarcinoma	colon adenocarcinoma	1						1
TM01400	CTP	Active Available - QC Complete	Lymph node	Colon	colon adenocarcinoma	colon adenocarcinoma	1						1
TM01404	CTP	Active Available - QC Complete	Colon	Colon	adenocarcinoma	adenocarcinoma	1						1
TM01406	CTP	Active Available - QC Complete	Lung	Lung	lung squamous cell carcinoma	lung squamous cell carcinoma	2						2
TM01420	CTP	Active Available - QC Complete	Neck	Head	squamous cell carcinoma	squamous cell carcinoma	2						2
TM01423	CTP	Active Available - QC Complete	Bone	Kidney	renal cell carcinoma	renal cell carcinoma	1						1
TM01427	CTP	Active Available - QC Complete	Neck	Skin	squamous cell carcinoma	squamous cell carcinoma	1						1
TM01441	CTP	Active Available - QC Complete	Skin	Skin	melanoma	melanoma	2						2
TM01442	CTP	Active Available - QC Complete	Bone	Skin	melanoma	melanoma	2						2
TM01443	CTP	Active Available - QC Complete	Skin	Skin	melanoma	melanoma	2						2
TM01448	CTP	Active Available - QC Complete	Lung	Lung	lung squamous cell carcinoma	lung squamous cell carcinoma	1						1
TM01457	CTP	Active Available - QC Complete	Lung	Lung	lung adenocarcinoma	lung adenocarcinoma	1						1
TM01462	CTP	Active Available - QC Complete	Liver	Duodenum	gastrointestinal stromal tumor	gastrointestinal stromal tumor	1						1
TM01464	CTP	Active Available - QC Complete	Lung	Colon	colon adenocarcinoma	colon adenocarcinoma	2						2
TM01476	CTP	Active Available - QC Complete	Retroperitoneum	Appendix	adenocarcinoma	mucinous adenocarcinoma	1						1
TM01479	CTP	Active Available - QC Complete	Lung	Lung	lung adenocarcinoma	lung adenocarcinoma	1						1
TM01495	CTP	Active: P1 Available	Liver	Colon	colon adenocarcinoma	colon adenocarcinoma	1						1
TM01498	CTP	Active Available - QC Complete	Stomach	Colon	adenocarcinoma	adenocarcinoma	2						2
TM01500	CTP	Active Available - QC Complete	Other	Colon	colon adenocarcinoma	colon adenocarcinoma	3						3
TM01509	CTP	Active Available - QC Complete	Lung	Skin	melanoma	melanoma	1						1
TM01513	CTP	Active Available - QC Complete	Neck	Skin	squamous cell carcinoma	squamous cell carcinoma	1						1
TM01517	CTP	Active Available - QC Complete	Liver	Rectum	adenocarcinoma	adenocarcinoma	2						2
TM01533	CTP	Active Available - QC Complete	Lung	Lung	lung adenocarcinoma	lung adenocarcinoma	1						1
TM01545	CTP	Active Available - QC Complete	Head	Head	squamous cell carcinoma	squamous cell carcinoma	1						1
TM01557	CTP	Active Available - QC Complete	Liver	Colon	colon adenocarcinoma	colon adenocarcinoma	1						1
TM01563	CTP	Active Available - QC Complete	Lung	Lung	lung squamous cell carcinoma	lung squamous cell carcinoma	1						1
TM01565	CTP	Active Available - QC Complete	Liver	Cecum	adenocarcinoma	adenocarcinoma	1						1
TM01569	CTP	Active Available - QC Complete	Bone	Bone	osteosarcoma	Ewing sarcoma	2						2
TM01571	CTP	Active Available - QC Complete	Soft tissue	Soft tissue	sarcoma	Ewing sarcoma	1						1
TM01594	CTP	Active Available - QC Complete	Brain	Brain	glioblastoma	glioblastoma			1				1
TM01611	CTP	Active Available - QC Complete	Liver	Colon	colon adenocarcinoma	colon adenocarcinoma	1						1
TM01617	CTP	Active Available - QC Complete	Lung	Bone	sarcoma	bone Ewings sarcoma	1						1
TM01619	CTP	Active Available - QC Complete	Other	Bone	sarcoma	bone Ewings sarcoma	1						1
TM01628	CTP	Active: P1 Available	Lung	Soft tissue	sarcoma	sarcoma	1						1
TM01629	CTP	Active Available - QC Complete	Lymph node	Lung	lung adenocarcinoma	lung adenocarcinoma	1						1
TM01634	CTP	Active Available - QC Complete	Soft tissue	Soft tissue	synovial sarcoma	synovial sarcoma	1						1

## Sheet: Table S14b
Table S14b. Master table for the PDX models in the JAX PDX resource assayed by RNA-Seq. The table summarizes the number of samples per passage for each model.
model_name	platform	model_status	specimen_site	primary_site	initial_diagnosis	clinical_diagnosis	P0	P1	P2	P3	P4	P5	P6	P7	Grand Total
J000102630	RNA_Seq	Active Available - QC Complete	Liver	Colon	colon adenocarcinoma	colon adenocarcinoma		1	1		1				3
J000099207	RNA_Seq	Active Available - QC Complete	Bladder	Bladder	bladder urothelial papillary carcinoma	urinary bladder cancer	1			2					3
J000080230	RNA_Seq	Active Available - QC Complete	Neck	Skin	melanoma	melanoma	1				1				2
J000101329	RNA_Seq	Active Available - QC Complete	Lymph node	Colon	adenocarcinoma	adenocarcinoma	1			1					2
J000102680	RNA_Seq	Active Available - QC Complete	Liver	Colon	colon adenocarcinoma	colon adenocarcinoma		2			1				3
J000104117	RNA_Seq	Active Available - QC Complete	Abdominal wall	Colon	colon adenocarcinoma	colon adenocarcinoma		1		1					2
TM00355	RNA_Seq	Active Available - QC Complete	Lung	Lung	lung squamous cell carcinoma	lung squamous cell carcinoma		1		1					2
TM00980	RNA_Seq	Active Available - QC Complete	Colon	Colon	colon carcinoma	colon carcinoma	1				1				2
TM01386	RNA_Seq	Active Available - QC Complete	Chest wall	Skin	melanoma	melanoma	1						1		2
TM01569	RNA_Seq	Active Available - QC Complete	Bone	Bone	osteosarcoma	Ewing sarcoma	1				1				2
J000094707	RNA_Seq	Active Available - QC Complete	Rectum	Rectum	rectum adenocarcinoma	rectum adenocarcinoma	1	2							3
J000095054	RNA_Seq	Active Available - QC Complete	Lung	Lung	lung squamous cell carcinoma	lung squamous cell carcinoma	1	2							3
J000096053	RNA_Seq	Active Available - QC Complete	Lung	Pancreas	pancreas adenocarcinoma	pancreatic adenocarcinoma	1	2							3
J000098169	RNA_Seq	Active Available - QC Complete	Bladder	Bladder	neuroendocrine tumor	small cell carcinoma	1	1							2
J000099257	RNA_Seq	Active Available - QC Complete	Lung	Lung	lung squamous cell carcinoma	lung squamous cell carcinoma	1	1							2
J000099318	RNA_Seq	Active Available - QC Complete	Colon	Colon	colon carcinoma	colon carcinoma	1	1							2
J000099873	RNA_Seq	Active Available - QC Complete	Bone	Soft tissue	alveolar rhabdomyosarcoma	alveolar rhabdomyosarcoma	1	1							2
J000100365	RNA_Seq	Active Available - QC Complete	Lung	Kidney	renal cell carcinoma	renal cell carcinoma	1	1							2
J000100672	RNA_Seq	Active Available - QC Complete	Pleural cavity	Lung	lung adenocarcinoma	lung adenocarcinoma	2	1							3
J000100674	RNA_Seq	Active Available - QC Complete	Breast	Breast	invasive ductal carcinoma	invasive ductal carcinoma	1	1							2
J000100675	RNA_Seq	Active Available - QC Complete	Breast	Breast	invasive ductal carcinoma	invasive ductal carcinoma	1	1							2
J000101006	RNA_Seq	Active Available - QC Complete	Liver	Colon	colon adenocarcinoma	colon adenocarcinoma	1	1							2
J000103917	RNA_Seq	Active Available - QC Complete	Breast	Breast	invasive ductal carcinoma	invasive ductal carcinoma	1	1							2
J000104314	RNA_Seq	Active Available - QC Complete	Soft tissue	Soft tissue	synovial sarcoma	synovial sarcoma	1	1							2
J000105561	RNA_Seq	Active Available - QC Complete	Neck	Neck	squamous cell carcinoma	head and neck squamous cell carcinoma	1	1							2
J000105934	RNA_Seq	Active Available - QC Complete	Neck	Neck	squamous cell carcinoma	head and neck squamous cell carcinoma	1	1							2
J000107333	RNA_Seq	Active Available - QC Complete	Bladder	Bladder	T2 Transitional Cell Carcinoma	transitional cell carcinoma	1	1							2
J000108157	RNA_Seq	Active Available - QC Complete	Breast	Breast	invasive ductal carcinoma	invasive ductal carcinoma	1	1							2
TM00026	RNA_Seq	Active Available - QC Complete	Bladder	Bladder	Carcinoma: Urothelial carcinoma	bladder transitional cell carcinoma	1	3							4
TM00269	RNA_Seq	Active Available - QC Complete	Lung	Lung	lung small cell carcinoma	lung small cell carcinoma	1	1							2
TM00916	RNA_Seq	Active Available - QC Complete	Endometrium	Ovary	ovary serous adenocarcinoma	ovary serous adenocarcinoma	1	1							2
TM01007	RNA_Seq	Active Available - QC Complete	Pancreas	Pancreas	adenocarcinoma	adenocarcinoma	1	2							3
TM01031	RNA_Seq	Active Available - QC Complete	Lung	Lung	adenosquamous carcinoma	adenosquamous carcinoma	1	1							2
TM01044	RNA_Seq	Active Available - QC Complete	Liver	Gallbladder	adenocarcinoma	adenocarcinoma	1	1							2
TM01048	RNA_Seq	Active Available - QC Complete	Colon	Colon	adenocarcinoma	adenocarcinoma	1	1							2
TM01087	RNA_Seq	Active Available - QC Complete	Adrenal gland	Adrenal gland	neuroblastoma	neuroblastoma	1	1							2
TM01127	RNA_Seq	Active: P1 Available	Spine	Soft tissue	sarcoma	malignant peripheral nerve sheath tumor	1	1							2
TM01212	RNA_Seq	Active Available - QC Complete	Pancreas	Pancreas	pancreas adenocarcinoma	pancreas adenocarcinoma	1	1							2
TM01225	RNA_Seq	Active Available - QC Complete	Bile duct	Bile duct	cholangiocarcinoma	adenosquamous carcinoma	1	1							2
TM01237	RNA_Seq	Active Available - QC Complete	Liver	Colon	colon carcinoma	colon carcinoma	1	1							2
TM01258	RNA_Seq	Active Available - QC Complete	Lung	Colon	adenocarcinoma	adenocarcinoma	1	1							2
TM01284	RNA_Seq	Active Available - QC Complete	Lung	Lung	lung small cell carcinoma	lung small cell carcinoma	1	1							2
TM01303	RNA_Seq	Active: P1 Available	Liver	Colon	colon adenocarcinoma	colon adenocarcinoma	1	1							2
TM01373	RNA_Seq	Active: P1 Available	Liver	Head	squamous cell carcinoma	squamous cell carcinoma	1	2							3
TM01446	RNA_Seq	Active Available - QC Complete	Lung	Lung	lung adenocarcinoma	lung adenocarcinoma	2	1							3
TM01510	RNA_Seq	Active Available - QC Complete	Pleural cavity	Lung	lung adenocarcinoma	lung adenocarcinoma	2	1							3
TM01612	RNA_Seq	Active Available - QC Complete	Lymph node	Skin	melanoma	melanoma	1	2							3
J000106560	RNA_Seq	Active Available - QC Complete	Skin	Skin	Melanoma	Melanoma								1	1
J000111054	RNA_Seq	Active: Available	Breast	Breast	invasive ductal carcinoma	invasive ductal carcinoma						1			1
TM00186	RNA_Seq	Active Available - QC Complete	Lung	Lung	lung adenocarcinoma	lung adenocarcinoma				1					1
TM00375	RNA_Seq	Active Available - QC Complete	Colon	Colon	colon adenocarcinoma	colon adenocarcinoma				1					1
TM00857	RNA_Seq	Active Available - QC Complete	Colon	Colon	adenocarcinoma	adenocarcinoma				1					1
TM01555	RNA_Seq	Active Available - QC Complete	Pancreas	ampulla of Vater	pancreatic carcinoma	ampulla of Vater adenocarcinoma				1					1
J000077451	RNA_Seq	Active Available - QC Complete	Brain	Prostate gland	adenocarcinoma	adenocarcinoma		1							1
J000077712	RNA_Seq	Active Available - QC Complete	Brain	Brain	glioblastoma	glioblastoma			1						1
J000077960	RNA_Seq	Active Available - QC Complete	Pancreas	Pancreas	pancreas adenocarcinoma	pancreatic ductal adenocarcinoma	1								1
J000077973	RNA_Seq	Active Available - QC Complete	Pancreas	Pancreas	pancreatic adenocarcinoma	adenosquamous carcinoma	1								1
J000078336	RNA_Seq	Active Available - QC Complete	Liver	Colon	colon adenocarcinoma	Not specified			1						1
J000078366	RNA_Seq	Active Available - QC Complete	Bone	Bone	sarcoma	osteosarcoma	1								1
J000078604	RNA_Seq	Active Available - QC Complete	Chest wall	Muscle	epithelioid leiomyosarcoma	epithelioid leiomyosarcoma	1								1
J000078673	RNA_Seq	Active Available - QC Complete	Soft tissue	Neck	squamous cell carcinoma	squamous cell carcinoma	1								1
J000080739	RNA_Seq	Active Available - QC Complete	Breast	Breast	invasive ductal carcinoma	invasive ductal carcinoma	1								1
J000092712	RNA_Seq	Active: P1 Available	Bladder	Bladder	urinary bladder cancer	bladder transitional cell carcinoma	1								1
J000093018	RNA_Seq	Active Available - QC Complete	Lung	Lung	lung adenocarcinoma	lung adenocarcinoma	1								1
J000093555	RNA_Seq	Active Available - QC Complete	Bone	Bone	pediatric osteosarcoma	pediatric osteosarcoma	1								1
J000093572	RNA_Seq	Active Available - QC Complete	Lung	Lung	lung squamous cell carcinoma	lung squamous cell carcinoma	1								1
J000093933	RNA_Seq	Active Available - QC Complete	Lung	Lung	lung small cell carcinoma	lung small cell carcinoma	1								1
J000094100	RNA_Seq	Active Available - QC Complete	Lymph node	Lung	lung squamous cell carcinoma	lung squamous cell carcinoma	1								1
J000094918	RNA_Seq	Active Available - QC Complete	Lung	Lung	lung squamous cell carcinoma	lung squamous cell carcinoma	1								1
J000095633	RNA_Seq	Active Available - QC Complete	Lung	Lung	lung squamous cell carcinoma	lung squamous cell carcinoma	1								1
J000095635	RNA_Seq	Active Available - QC Complete	Lung	Lung	mucinous adenocarcinoma	mucinous adenocarcinoma	1								1
J000096652	RNA_Seq	Active Available - QC Complete	Lung	Lung	lung adenocarcinoma	lung adenocarcinoma	1								1
J000099327	RNA_Seq	Active Available - QC Complete	Breast	Breast	invasive ductal carcinoma	invasive ductal carcinoma	1								1
J000099706	RNA_Seq	Active Available - QC Complete	Lung	Lung	lung squamous cell carcinoma	lung squamous cell carcinoma		1							1
J000099761	RNA_Seq	Active Available - QC Complete	Pancreas	Soft tissue	rhabdomyosarcoma	rhabdomyosarcoma		2							2
J000099999	RNA_Seq	Active Available - QC Complete	Lung	Lung	lung squamous cell carcinoma	lung squamous cell carcinoma	1								1
J000100646	RNA_Seq	Active Available - QC Complete	Bladder	Bladder	urinary bladder cancer	urinary bladder cancer		1							1
J000101005	RNA_Seq	Active Available - QC Complete	Liver	Colon	colon adenocarcinoma	colon adenocarcinoma		1							1
J000101121	RNA_Seq	Active Available - QC Complete	Bladder	Bladder	urinary bladder cancer	urinary bladder cancer	1								1
J000101173	RNA_Seq	Active Available - QC Complete	Breast	Breast	invasive ductal carcinoma	invasive ductal carcinoma	1								1
J000101220	RNA_Seq	Active Available - QC Complete	Lymph node	Soft tissue	alveolar rhabdomyosarcoma	alveolar rhabdomyosarcoma		1							1
J000101328	RNA_Seq	Active Available - QC Complete	Retroperitoneum	Colon	adenocarcinoma	adenocarcinoma	1								1
J000101866	RNA_Seq	Active Available - QC Complete	Bone	Bone	Osteosarcoma	bone osteosarcoma		1							1
J000101892	RNA_Seq	Active Available - QC Complete	Liver	Soft tissue	rhabdoid cancer	rhabdoid cancer		2							2
J000102184	RNA_Seq	Active Available - QC Complete	Breast	Breast	Invasvie ductal carcinoma	Invasive ductal carcinoma		1							1
J000102326	RNA_Seq	Active Available - QC Complete	Bladder	Bladder	urinary bladder cancer	urinary bladder cancer		1							1
J000103366	RNA_Seq	Active Available - QC Complete	Lung	Soft tissue	alveolar rhabdomyosarcoma	alveolar rhabdomyosarcoma		1							1
J000103634	RNA_Seq	Active Available - QC Complete	Breast	Breast	Invasive Ductal Carcinoma	invasive ductal carcinoma		1							1
J000104096	RNA_Seq	Active Available - QC Complete	Bladder	Bladder	urinary bladder cancer	urinary bladder urothelial carcinoma		1							1
J000104256	RNA_Seq	Active Available - QC Complete	Bladder	Bladder	urinary bladder cancer	NULL		1							1
J000104518	RNA_Seq	Active Available - QC Complete	Bladder	Bladder	urinary bladder cancer	urinary bladder urothelial carcinoma		1							1
J000104720	RNA_Seq	Active Available - QC Complete	Breast	Breast	breast adenocarcinoma	breast adenocarcinoma		1							1
J000105006	RNA_Seq	Active Available - QC Complete	Bladder	Bladder	squamous cell carcinoma	squamous cell carcinoma		1							1
J000106124	RNA_Seq	Active: Available	Bone marrow	Bone marrow	acute myeloid leukemia	acute myeloid leukemia			1						1
J000106132	RNA_Seq	Active: Available	Bone marrow	Bone marrow	acute myeloid leukemia	acute myeloid leukemia		1							1
J000106134	RNA_Seq	Active: Available	Bone marrow	Bone marrow	acute myeloid leukemia	acute myeloid leukemia			1						1
J000106143	RNA_Seq	Active: Available	Blood	Bone marrow	acute myeloid leukemia	acute myeloid leukemia		1							1
J000106172	RNA_Seq	Active Available - QC Complete	Lung	Lung	squamous cell carcinoma	NULL		1							1
J000106565	RNA_Seq	Active: Available	Bone marrow	Bone marrow	acute myeloid leukemia	acute myeloid leukemia		1							1
J000106566	RNA_Seq	Active: Available	Bone marrow	Bone marrow	acute myeloid leukemia	acute myeloid leukemia		1							1
J000106569	RNA_Seq	Active: Available	Bone marrow	Bone marrow	acute myeloid leukemia	acute myeloid leukemia		1							1
J000108112	RNA_Seq	Active Available - QC Complete	Bladder	Bladder	urinary bladder cancer	bladder urothelial carcinoma		1							1
J000108200	RNA_Seq	Active: P2 In progress	Lung	Lung	non-small cell lung carcinoma	adenocarcinoma		1							1
J000108931	RNA_Seq	Active Available - QC Complete	Spine	Spine	pediatric ependymoma	pediatric edendymoma		1							1
J000108981	RNA_Seq	Active: P2 In progress	Breast	Breast	Invasive Ductal Carcinoma	Invasive Ductal Carcinoma		1							1
J000109079	RNA_Seq	Active Available - QC Complete	Liver	Soft tissue	Ewing sarcoma	Ewing sarcoma		1							1
J000109799	RNA_Seq	Active: P2 In progress	Bladder	Bladder	urinary bladder cancer	micropapillary variant infiltrating bladder urothelial carcinoma		1							1
J000111056	RNA_Seq	Active Available - QC Complete	Breast	Breast	invasive ductal carcinoma	invasive ductal carcinoma			1						1
J000111428	RNA_Seq	Active Available - QC Complete	Brain	Soft tissue	alveolar rhabdomyosarcoma	alveolar rhabdomyosarcoma		1							1
J000111615	RNA_Seq	Active Available - QC Complete	Endometrium	Endometrium	endometrial cancer	female reproductive endometrioid cancer		1							1
J000111787	RNA_Seq	Active Available - QC Complete	Lung	Bone	bone osteosarcoma	bone osteosarcoma		1							1
J000112414	RNA_Seq	Active Available - QC Complete	Uterus	Endometrium	endometrial cancer	female reproductive endometrioid cancer		1							1
TM00015	RNA_Seq	Active Available - QC Complete	Bladder	Bladder	Carcinoma: Urothelial carcinoma	bladder urothelial papillary carcinoma	1								1
TM00016	RNA_Seq	Active Available - QC Complete	Bladder	Bladder	transitional cell carcinoma	sarcomatoid transitional cell carcinoma	1								1
TM00020	RNA_Seq	Active Available - QC Complete	Bladder	Bladder	Carcinoma: Urothelial carcinoma	bladder transitional cell carcinoma	1								1
TM00023	RNA_Seq	Active Available - QC Complete	Bladder	Bladder	Carcinoma: Urothelial carcinoma	bladder adenocarcinoma	1								1
TM00024	RNA_Seq	Active Available - QC Complete	Bladder	Bladder	Carcinoma: Urothelial carcinoma	bladder transitional cell carcinoma	1								1
TM00037	RNA_Seq	Active Available - QC Complete	Bladder	Bladder	Urothelial carcinoma	Not specified		1							1
TM00065	RNA_Seq	Active Available - QC Complete	Brain	Brain	brain glioblastoma multiforme	Not specified	1								1
TM00072	RNA_Seq	Active Available - QC Complete	Brain	Brain	brain glioblastoma multiforme	brain glioblastoma multiforme	1								1
TM00089	RNA_Seq	Active Available - QC Complete	Breast	Breast	invasive ductal carcinoma	invasive ductal carcinoma	1								1
TM00090	RNA_Seq	Active Available - QC Complete	Breast	Breast	breast metaplastic carcinoma	breast metaplastic carcinoma	2								2
TM00091	RNA_Seq	Active Available - QC Complete	Breast	Breast	invasive ductal carcinoma	invasive ductal carcinoma	2								2
TM00093	RNA_Seq	Active: P1 Available	Breast	Breast	invasive ductal carcinoma	invasive ductal carcinoma	1								1
TM00096	RNA_Seq	Active Available - QC Complete	Lung	Breast	invasive ductal carcinoma	invasive ductal carcinoma	1								1
TM00097	RNA_Seq	Active Available - QC Complete	Breast	Breast	invasive ductal carcinoma	invasive ductal carcinoma	1								1
TM00098	RNA_Seq	Active Available - QC Complete	Breast	Breast	invasive ductal carcinoma	invasive ductal carcinoma	2								2
TM00099	RNA_Seq	Active Available - QC Complete	Breast	Breast	invasive ductal carcinoma	invasive ductal carcinoma	1								1
TM00103	RNA_Seq	Active Available - QC Complete	Breast	Breast	invasive ductal carcinoma	invasive ductal carcinoma			1						1
TM00107	RNA_Seq	Active Available - QC Complete	Breast	Breast	breast carcinoma	invasive ductal carcinoma	1								1
TM00113	RNA_Seq	Active Available - QC Complete	Breast	Breast	invasive ductal carcinoma	invasive ductal carcinoma		1							1
TM00137	RNA_Seq	Active: P1 Available	Colon	Colon	adenocarcinoma	adenocarcinoma		1							1
TM00157	RNA_Seq	Active: P1 Available	Kidney	Kidney	renal cell carcinoma	renal cell carcinoma	1								1
TM00170	RNA_Seq	Active Available - QC Complete	Liver	Colon	adenocarcinoma	adenocarcinoma			1						1
TM00183	RNA_Seq	Active: P1 Available	Lung	Colon	adenocarcinoma	adenocarcinoma	1								1
TM00185	RNA_Seq	Active Available - QC Complete	Lung	Lung	lung squamous cell carcinoma	lung squamous cell carcinoma			1						1
TM00188	RNA_Seq	Active Available - QC Complete	Lung	Lung	lung squamous cell carcinoma	lung squamous cell carcinoma	1								1
TM00190	RNA_Seq	Active Available - QC Complete	Lung	Lung	lung adenocarcinoma	lung adenocarcinoma			1						1
TM00192	RNA_Seq	Active Available - QC Complete	Lung	Lung	lung adenocarcinoma	lung adenocarcinoma	1								1
TM00194	RNA_Seq	Active Available - QC Complete	Pleural cavity	Lung	lung small cell carcinoma	lung small cell carcinoma			1						1
TM00199	RNA_Seq	Active Available - QC Complete	Lung	Lung	lung adenocarcinoma	lung adenocarcinoma		1							1
TM00203	RNA_Seq	Active Available - QC Complete	Lung	Lung	lung adenocarcinoma	lung adenocarcinoma	1								1
TM00206	RNA_Seq	Active Available - QC Complete	Pleural cavity	Lung	lung adenocarcinoma	lung adenocarcinoma	4								4
TM00208	RNA_Seq	Active Available - QC Complete	Lung	Lung	lung squamous cell carcinoma	lung squamous cell carcinoma	1								1
TM00212	RNA_Seq	Active Available - QC Complete	Lung	Lung	large cell neuroendocrine carcinoma	large cell neuroendocrine carcinoma	2								2
TM00213	RNA_Seq	Active Available - QC Complete	Lung	Lung	lung adenocarcinoma	lung adenocarcinoma	1								1
TM00214	RNA_Seq	Active Available - QC Complete	Lung	Lung	lung adenocarcinoma	lung adenocarcinoma			1						1
TM00219	RNA_Seq	Active Available - QC Complete	Lymph node	Lung	lung adenocarcinoma	lung adenocarcinoma	1								1
TM00222	RNA_Seq	Active Available - QC Complete	Lung	Lung	pleomorphic carcinoma	pleomorphic carcinoma	1								1
TM00226	RNA_Seq	Active Available - QC Complete	Lung	Lung	lung adenocarcinoma	lung adenocarcinoma	1								1
TM00231	RNA_Seq	Active Available - QC Complete	Lung	Lung	lung squamous cell carcinoma	lung squamous cell carcinoma			1						1
TM00246	RNA_Seq	Active Available - QC Complete	Lung	Lung	lung mixed small cell and squamous cell carcinoma	lung mixed small cell and squamous cell carcinoma	1								1
TM00253	RNA_Seq	Active Available - QC Complete	Adrenal gland	Lung	lung adenocarcinoma	lung adenocarcinoma	1								1
TM00256	RNA_Seq	Active Available - QC Complete	Lung	Lung	lung squamous cell carcinoma	lung squamous cell carcinoma	1								1
TM00259	RNA_Seq	Active Available - QC Complete	Lung	Lung	lung adenocarcinoma	lung adenocarcinoma	2								2
TM00302	RNA_Seq	Active Available - QC Complete	Kidney	Lung	lung adenocarcinoma	lung adenocarcinoma	1								1
TM00303	RNA_Seq	Active: Available	Peritoneum	ampulla of Vater	ampulla of Vater carcinoma	ampulla of Vater carcinoma		1							1
TM00314	RNA_Seq	Active Available - QC Complete	Pancreas	Pancreas	pancreatic ductal adenocarcinoma	pancreatic ductal adenocarcinoma	1								1
TM00335	RNA_Seq	Active Available - QC Complete	Ovary	Ovary	papillary serous adenocarcinoma	papillary serous adenocarcinoma			1						1
TM00339	RNA_Seq	Active Available - QC Complete	Ovary	Skin	melanoma	melanoma	1								1
TM00356	RNA_Seq	Active Available - QC Complete	Soft tissue	Lung	lung adenocarcinoma	lung adenocarcinoma			2						2
TM00702	RNA_Seq	Active Available - QC Complete	Bone	Skin	melanoma	melanoma			1						1
TM00832	RNA_Seq	Active Available - QC Complete	Lung	Lung	lung squamous cell carcinoma	lung squamous cell carcinoma	1								1
TM00860	RNA_Seq	Active Available - QC Complete	Lung	Lung	lung adenocarcinoma	lung adenocarcinoma	1								1
TM00862	RNA_Seq	Active Available - QC Complete	Colon	Colon	cancer	Not specified		1							1
TM00877	RNA_Seq	Active Available - QC Complete	Lung	Lung	lung adenocarcinoma	lung adenocarcinoma	1								1
TM00910	RNA_Seq	Active Available - QC Complete	Neck	Ovary	adenocarcinoma	adenocarcinoma		1							1
TM00913	RNA_Seq	Active: P1 Available	Ovary	Ovary	ovary serous adenocarcinoma	ovary serous adenocarcinoma	1								1
TM00914	RNA_Seq	Active Available - QC Complete	Endometrium	Ovary	ovary serous adenocarcinoma	ovary serous adenocarcinoma	1								1
TM00920	RNA_Seq	Active Available - QC Complete	Pancreas	Pancreas	adenocarcinoma	mucinous adenocarcinoma	1								1
TM00922	RNA_Seq	Active: P1 Available	Liver	Duodenum	adenocarcinoma	adenocarcinoma	1								1
TM00926	RNA_Seq	Active Available - QC Complete	Colon	Colon	colon adenocarcinoma	colon adenocarcinoma		1							1
TM00927	RNA_Seq	Active Available - QC Complete	Omentum	Ovary	ovary papillary carcinoma	ovary papillary carcinoma	1								1
TM00928	RNA_Seq	Active Available - QC Complete	Liver	Colon	adenocarcinoma	adenocarcinoma	1								1
TM00929	RNA_Seq	Active Available - QC Complete	Liver	Rectum	adenocarcinoma	adenocarcinoma		2							2
TM00930	RNA_Seq	Active: P1 Available	Chest wall	Soft tissue	chondrosarcoma	chondrosarcoma	1								1
TM00931	RNA_Seq	Active Available - QC Complete	Pancreas	ampulla of Vater	adenocarcinoma	adenocarcinoma	1								1
TM00939	RNA_Seq	Active Available - QC Complete	Lung	Lung	lung squamous cell carcinoma	lung squamous cell carcinoma		1							1
TM00943	RNA_Seq	Active Available - QC Complete	Skin	Skin	melanoma	melanoma	1								1
TM00945	RNA_Seq	Active Available - QC Complete	Liver	Colon	colon adenocarcinoma	colon adenocarcinoma		1							1
TM00977	RNA_Seq	Active Available - QC Complete	Pancreas	ampulla of Vater	ampulla of Vater carcinoma	ampulla of Vater carcinoma	1								1
TM00999	RNA_Seq	Active Available - QC Complete	Breast	Breast	invasive ductal carcinoma	invasive ductal carcinoma	1								1
TM01002	RNA_Seq	Active Available - QC Complete	Bladder	Bladder	bladder urothelial papillary carcinoma	bladder urothelial papillary carcinoma	1								1
TM01014	RNA_Seq	Active Available - QC Complete	Chest wall	Rectum	adenocarcinoma	adenocarcinoma	1								1
TM01029	RNA_Seq	Active Available - QC Complete	Bladder	Bladder	bladder urothelial papillary carcinoma	invasive bladder transitional cell carcinoma	1								1
TM01030	RNA_Seq	Active Available - QC Complete	Colon	Colon	adenocarcinoma	adenocarcinoma	1								1
TM01039	RNA_Seq	Active Available - QC Complete	Kidney	Kidney	renal cell carcinoma	renal cell carcinoma			1						1
TM01045	RNA_Seq	Active: P1 Available	Lymph node	Liver	adenocarcinoma	adenocarcinoma	1								1
TM01053	RNA_Seq	Active Available - QC Complete	Retroperitoneum	Soft tissue	rhabdomyosarcoma	rhabdomyosarcoma	1								1
TM01063	RNA_Seq	Active: P1 Available	Anal	Anal	squamous cell carcinoma	squamous cell carcinoma	1								1
TM01075	RNA_Seq	Active Available - QC Complete	Colon	Colon	adenocarcinoma	adenocarcinoma	1								1
TM01076	RNA_Seq	Active Available - QC Complete	Liver	Colon	adenocarcinoma	adenocarcinoma	1								1
TM01079	RNA_Seq	Active Available - QC Complete	Breast	Breast	invasive ductal carcinoma	invasive ductal carcinoma	1								1
TM01085	RNA_Seq	Active Available - QC Complete	Lung	Soft tissue	sarcoma	sarcoma	1								1
TM01086	RNA_Seq	Active: P1 Available	Breast	Breast	invasive ductal carcinoma	invasive ductal carcinoma	1								1
TM01092	RNA_Seq	Active: P1 Available	Liver	Colon	adenocarcinoma	adenocarcinoma	1								1
TM01098	RNA_Seq	Active Available - QC Complete	Liver	Pancreas	pancreas adenocarcinoma	pancreatic carcinoma	1								1
TM01100	RNA_Seq	Active Available - QC Complete	Lymph node	Colon	colon adenocarcinoma	colon adenocarcinoma	1								1
TM01117	RNA_Seq	Active Available - QC Complete	Breast	Breast	invasive ductal carcinoma	invasive ductal carcinoma	1								1
TM01119	RNA_Seq	Active Available - QC Complete	Lung	Soft tissue	sarcoma	sarcoma		1							1
TM01121	RNA_Seq	Active: P1 Available	Colon	Colon	colon adenocarcinoma	colon adenocarcinoma	1								1
TM01125	RNA_Seq	Active Available - QC Complete	Pancreas	Pancreas	neuroendocrine carcinoma	neuroendocrine carcinoma	1								1
TM01130	RNA_Seq	Active Available - QC Complete	Colon	Colon	colon carcinoma	colon carcinoma	1								1
TM01135	RNA_Seq	Active: P1 Available	Head	Tonsil	tonsil cancer	tonsil cancer	1								1
TM01137	RNA_Seq	Active Available - QC Complete	Other	Skin	melanoma	melanoma	1								1
TM01141	RNA_Seq	Active Available - QC Complete	Head	Head	squamous cell carcinoma	head and neck squamous cell carcinoma	1								1
TM01144	RNA_Seq	Active Available - QC Complete	Skin	Skin	squamous cell carcinoma	squamous cell carcinoma	1								1
TM01145	RNA_Seq	Active Available - QC Complete	Head	Head	squamous cell carcinoma	squamous cell carcinoma	1								1
TM01148	RNA_Seq	Active Available - QC Complete	Lung	Lung	lung squamous cell carcinoma	lung squamous cell carcinoma	2								2
TM01149	RNA_Seq	Active Available - QC Complete	Lymph node	Skin	melanoma	melanoma	1								1
TM01155	RNA_Seq	Active Available - QC Complete	Peritoneal cavity	Pleural cavity	malignant mesothelioma	malignant biphasic mesothelioma	1								1
TM01160	RNA_Seq	Active Available - QC Complete	Lung	Colon	mucinous adenocarcinoma	mucinous adenocarcinoma	1								1
TM01165	RNA_Seq	Active Available - QC Complete	Muscle	Soft tissue	rhabdomyosarcoma	rhabdomyosarcoma		1							1
TM01168	RNA_Seq	Active Available - QC Complete	Lung	Colon	adenocarcinoma	adenocarcinoma	1								1
TM01171	RNA_Seq	Active Available - QC Complete	Liver	Colon	adenocarcinoma	adenocarcinoma	1								1
TM01173	RNA_Seq	Active Available - QC Complete	Colon	Colon	adenocarcinoma	adenocarcinoma	1								1
TM01188	RNA_Seq	Active: P1 Available	Colon	Colon	adenocarcinoma	adenocarcinoma	1								1
TM01215	RNA_Seq	Active Available - QC Complete	Ovary	Colon	adenocarcinoma	adenocarcinoma	2								2
TM01220	RNA_Seq	Active Available - QC Complete	Lung	Colon	colon carcinoma	colon carcinoma	2								2
TM01231	RNA_Seq	Active Available - QC Complete	Liver	Colon	adenocarcinoma	adenocarcinoma	1								1
TM01234	RNA_Seq	Active Available - QC Complete	Other	Colon	colon carcinoma	colon carcinoma	1								1
TM01239	RNA_Seq	Active Available - QC Complete	Liver	Colon	colon adenocarcinoma	colon adenocarcinoma	1								1
TM01243	RNA_Seq	Active Available - QC Complete	Lung	Lung	lung squamous cell carcinoma	lung squamous cell carcinoma	1								1
TM01244	RNA_Seq	Active Available - QC Complete	Lymph node	Lung	lung adenocarcinoma	lung adenocarcinoma	2								2
TM01245	RNA_Seq	Active Available - QC Complete	Lung	Lung	lung squamous cell carcinoma	lung squamous cell carcinoma	2								2
TM01263	RNA_Seq	Active Available - QC Complete	Colon	Colon	adenocarcinoma	adenocarcinoma	1								1
TM01264	RNA_Seq	Active Available - QC Complete	Colon	Skin	melanoma	melanoma	1								1
TM01267	RNA_Seq	Active Available - QC Complete	Salivary gland	Salivary gland	mucoepidermoid carcinoma	mucoepidermoid carcinoma	1								1
TM01273	RNA_Seq	Active Available - QC Complete	Breast	Breast	invasive ductal carcinoma	invasive ductal carcinoma	1								1
TM01278	RNA_Seq	Active Available - QC Complete	Breast	Breast	invasive ductal carcinoma	invasive ductal carcinoma	1								1
TM01302	RNA_Seq	Active Available - QC Complete	Bone	Bone	sarcoma	leiomyosarcoma	2								2
TM01311	RNA_Seq	Active Available - QC Complete	Lung	Lung	lung adenocarcinoma	lung adenocarcinoma	1								1
TM01325	RNA_Seq	Active Available - QC Complete	Soft tissue	Soft tissue	leiomyosarcoma	leiomyosarcoma	1								1
TM01340	RNA_Seq	Active Available - QC Complete	Colon	Colon	colon carcinoma	colon carcinoma	2								2
TM01341	RNA_Seq	Active Available - QC Complete	Liver	Skin	melanoma	melanoma	1								1
TM01344	RNA_Seq	Active Available - QC Complete	Omentum	Colon	adenocarcinoma	adenocarcinoma	1								1
TM01346	RNA_Seq	Active: P1 Available	Liver	Ovary	adenocarcinoma	adenocarcinoma	1								1
TM01348	RNA_Seq	Active Available - QC Complete	Colon	Colon	colon carcinoma	colon carcinoma	1								1
TM01353	RNA_Seq	Active Available - QC Complete	Bladder	Bladder	adenocarcinoma	bladder signet ring cell adenocarcinoma	2								2
TM01354	RNA_Seq	Active Available - QC Complete	Kidney	Kidney	renal cell carcinoma	renal cell carcinoma	2								2
TM01355	RNA_Seq	Active Available - QC Complete	Kidney	Kidney	renal cell carcinoma	renal cell carcinoma	1								1
TM01357	RNA_Seq	Active Available - QC Complete	Brain	Lung	lung adenocarcinoma	lung adenocarcinoma	1								1
TM01360	RNA_Seq	Active Available - QC Complete	Bone	Duodenum	adenocarcinoma	adenocarcinoma	1								1
TM01400	RNA_Seq	Active Available - QC Complete	Lymph node	Colon	colon adenocarcinoma	colon adenocarcinoma	1								1
TM01404	RNA_Seq	Active Available - QC Complete	Colon	Colon	adenocarcinoma	adenocarcinoma	1								1
TM01406	RNA_Seq	Active Available - QC Complete	Lung	Lung	lung squamous cell carcinoma	lung squamous cell carcinoma	2								2
TM01420	RNA_Seq	Active Available - QC Complete	Neck	Head	squamous cell carcinoma	squamous cell carcinoma	2								2
TM01423	RNA_Seq	Active Available - QC Complete	Bone	Kidney	renal cell carcinoma	renal cell carcinoma	1								1
TM01427	RNA_Seq	Active Available - QC Complete	Neck	Skin	squamous cell carcinoma	squamous cell carcinoma	1								1
TM01441	RNA_Seq	Active Available - QC Complete	Skin	Skin	melanoma	melanoma	2								2
TM01442	RNA_Seq	Active Available - QC Complete	Bone	Skin	melanoma	melanoma	1								1
TM01443	RNA_Seq	Active Available - QC Complete	Skin	Skin	melanoma	melanoma	1								1
TM01448	RNA_Seq	Active Available - QC Complete	Lung	Lung	lung squamous cell carcinoma	lung squamous cell carcinoma	1								1
TM01457	RNA_Seq	Active Available - QC Complete	Lung	Lung	lung adenocarcinoma	lung adenocarcinoma	1								1
TM01462	RNA_Seq	Active Available - QC Complete	Liver	Duodenum	gastrointestinal stromal tumor	gastrointestinal stromal tumor	1								1
TM01464	RNA_Seq	Active Available - QC Complete	Lung	Colon	colon adenocarcinoma	colon adenocarcinoma	2								2
TM01476	RNA_Seq	Active Available - QC Complete	Retroperitoneum	Appendix	adenocarcinoma	mucinous adenocarcinoma	1								1
TM01479	RNA_Seq	Active Available - QC Complete	Lung	Lung	lung adenocarcinoma	lung adenocarcinoma	1								1
TM01495	RNA_Seq	Active: P1 Available	Liver	Colon	colon adenocarcinoma	colon adenocarcinoma	1								1
TM01498	RNA_Seq	Active Available - QC Complete	Stomach	Colon	adenocarcinoma	adenocarcinoma	2								2
TM01500	RNA_Seq	Active Available - QC Complete	Other	Colon	colon adenocarcinoma	colon adenocarcinoma	2								2
TM01509	RNA_Seq	Active Available - QC Complete	Lung	Skin	melanoma	melanoma	1								1
TM01513	RNA_Seq	Active Available - QC Complete	Neck	Skin	squamous cell carcinoma	squamous cell carcinoma	1								1
TM01517	RNA_Seq	Active Available - QC Complete	Liver	Rectum	adenocarcinoma	adenocarcinoma	2								2
TM01533	RNA_Seq	Active Available - QC Complete	Lung	Lung	lung adenocarcinoma	lung adenocarcinoma	1								1
TM01545	RNA_Seq	Active Available - QC Complete	Head	Head	squamous cell carcinoma	squamous cell carcinoma	1								1
TM01557	RNA_Seq	Active Available - QC Complete	Liver	Colon	colon adenocarcinoma	colon adenocarcinoma	1								1
TM01563	RNA_Seq	Active Available - QC Complete	Lung	Lung	lung squamous cell carcinoma	lung squamous cell carcinoma	1								1
TM01565	RNA_Seq	Active Available - QC Complete	Liver	Cecum	adenocarcinoma	adenocarcinoma	1								1
TM01571	RNA_Seq	Active Available - QC Complete	Soft tissue	Soft tissue	sarcoma	Ewing sarcoma	1								1
TM01594	RNA_Seq	Active Available - QC Complete	Brain	Brain	glioblastoma	glioblastoma			1						1
TM01611	RNA_Seq	Active Available - QC Complete	Liver	Colon	colon adenocarcinoma	colon adenocarcinoma	1								1
TM01617	RNA_Seq	Active Available - QC Complete	Lung	Bone	sarcoma	bone Ewings sarcoma	1								1
TM01619	RNA_Seq	Active Available - QC Complete	Other	Bone	sarcoma	bone Ewings sarcoma	1								1
TM01628	RNA_Seq	Active: P1 Available	Lung	Soft tissue	sarcoma	sarcoma	1								1
TM01629	RNA_Seq	Active Available - QC Complete	Lymph node	Lung	lung adenocarcinoma	lung adenocarcinoma	1								1
TM01634	RNA_Seq	Active Available - QC Complete	Soft tissue	Soft tissue	synovial sarcoma	synovial sarcoma	1								1

## Sheet: Table S14c
Table S14c. Master table for the PDX models in the JAX PDX resource assayed by SNP array. The table summarizes the number of samples per passage for each model.
model_name	platform	model_status	specimen_site	primary_site	initial_diagnosis	clinical_diagnosis	P0	P1	P2	P3	Grand Total
TM00188	SNP	Active Available - QC Complete	Lung	Lung	lung squamous cell carcinoma	lung squamous cell carcinoma	2			1	3
J000094707	SNP	Active Available - QC Complete	Rectum	Rectum	rectum adenocarcinoma	rectum adenocarcinoma	2	2			4
J000095054	SNP	Active Available - QC Complete	Lung	Lung	lung squamous cell carcinoma	lung squamous cell carcinoma	1	2			3
J000097253	SNP	Active Available - QC Complete	Lung	Skin	lung cancer	melanoma	2	1			3
J000098169	SNP	Active Available - QC Complete	Bladder	Bladder	neuroendocrine tumor	small cell carcinoma	2	1			3
J000099257	SNP	Active Available - QC Complete	Lung	Lung	lung squamous cell carcinoma	lung squamous cell carcinoma	1	1			2
J000099318	SNP	Active Available - QC Complete	Colon	Colon	colon carcinoma	colon carcinoma	2	1			3
J000099873	SNP	Active Available - QC Complete	Bone	Soft tissue	alveolar rhabdomyosarcoma	alveolar rhabdomyosarcoma	1	1			2
J000100365	SNP	Active Available - QC Complete	Lung	Kidney	renal cell carcinoma	renal cell carcinoma	1	1			2
J000100646	SNP	Active Available - QC Complete	Bladder	Bladder	urinary bladder cancer	urinary bladder cancer	2	1			3
J000100672	SNP	Active Available - QC Complete	Pleural cavity	Lung	lung adenocarcinoma	lung adenocarcinoma	1	1			2
J000100674	SNP	Active Available - QC Complete	Breast	Breast	invasive ductal carcinoma	invasive ductal carcinoma	2	1			3
J000100675	SNP	Active Available - QC Complete	Breast	Breast	invasive ductal carcinoma	invasive ductal carcinoma	1	1			2
J000101006	SNP	Active Available - QC Complete	Liver	Colon	colon adenocarcinoma	colon adenocarcinoma	2	1			3
J000101328	SNP	Active Available - QC Complete	Retroperitoneum	Colon	adenocarcinoma	adenocarcinoma	2	1			3
J000101329	SNP	Active Available - QC Complete	Lymph node	Colon	adenocarcinoma	adenocarcinoma	1	1			2
J000102184	SNP	Active Available - QC Complete	Breast	Breast	Invasvie ductal carcinoma	Invasive ductal carcinoma	1	1			2
J000102630	SNP	Active Available - QC Complete	Liver	Colon	colon adenocarcinoma	colon adenocarcinoma		1	1		2
J000104314	SNP	Active Available - QC Complete	Soft tissue	Soft tissue	synovial sarcoma	synovial sarcoma	1	1			2
TM00020	SNP	Active Available - QC Complete	Bladder	Bladder	Carcinoma: Urothelial carcinoma	bladder transitional cell carcinoma	1	1			2
TM00026	SNP	Active Available - QC Complete	Bladder	Bladder	Carcinoma: Urothelial carcinoma	bladder transitional cell carcinoma	1	1			2
TM00194	SNP	Active Available - QC Complete	Pleural cavity	Lung	lung small cell carcinoma	lung small cell carcinoma	1		1		2
TM00199	SNP	Active Available - QC Complete	Lung	Lung	lung adenocarcinoma	lung adenocarcinoma	1	1			2
TM00229	SNP	Active Available - QC Complete	Lung	Lung	lung adenocarcinoma	lung adenocarcinoma	1	1			2
TM00269	SNP	Active Available - QC Complete	Lung	Lung	lung small cell carcinoma	lung small cell carcinoma	1	1			2
TM00302	SNP	Active Available - QC Complete	Kidney	Lung	lung adenocarcinoma	lung adenocarcinoma	1	1			2
TM00324	SNP	Active Available - QC Complete	Omentum	Ovary	papillary serous adenocarcinoma	ovary serous adenocarcinoma	1		1		2
TM00334	SNP	Active Available - QC Complete	Ovary	Ovary	carcinosarcoma	ovarian carcinosarcoma	1		1		2
TM00335	SNP	Active Available - QC Complete	Ovary	Ovary	papillary serous adenocarcinoma	papillary serous adenocarcinoma	1		1		2
TM00355	SNP	Active Available - QC Complete	Lung	Lung	lung squamous cell carcinoma	lung squamous cell carcinoma	1	1			2
TM00916	SNP	Active Available - QC Complete	Endometrium	Ovary	ovary serous adenocarcinoma	ovary serous adenocarcinoma	1	1			2
TM00927	SNP	Active Available - QC Complete	Omentum	Ovary	ovary papillary carcinoma	ovary papillary carcinoma	1	1			2
TM00939	SNP	Active Available - QC Complete	Lung	Lung	lung squamous cell carcinoma	lung squamous cell carcinoma	1	1			2
TM01031	SNP	Active Available - QC Complete	Lung	Lung	adenosquamous carcinoma	adenosquamous carcinoma	1	1			2
TM01044	SNP	Active Available - QC Complete	Liver	Gallbladder	adenocarcinoma	adenocarcinoma	1	1			2
TM01048	SNP	Active Available - QC Complete	Colon	Colon	adenocarcinoma	adenocarcinoma	1	1			2
TM01087	SNP	Active Available - QC Complete	Adrenal gland	Adrenal gland	neuroblastoma	neuroblastoma	1	1			2
TM01127	SNP	Active: P1 Available	Spine	Soft tissue	sarcoma	malignant peripheral nerve sheath tumor	1	1			2
TM01212	SNP	Active Available - QC Complete	Pancreas	Pancreas	pancreas adenocarcinoma	pancreas adenocarcinoma	1	1			2
TM01237	SNP	Active Available - QC Complete	Liver	Colon	colon carcinoma	colon carcinoma	1	1			2
TM01258	SNP	Active Available - QC Complete	Lung	Colon	adenocarcinoma	adenocarcinoma	1	1			2
TM01284	SNP	Active Available - QC Complete	Lung	Lung	lung small cell carcinoma	lung small cell carcinoma	1	1			2
TM01303	SNP	Active: P1 Available	Liver	Colon	colon adenocarcinoma	colon adenocarcinoma	1	1			2
TM01373	SNP	Active: P1 Available	Liver	Head	squamous cell carcinoma	squamous cell carcinoma	1	2			3
TM01446	SNP	Active Available - QC Complete	Lung	Lung	lung adenocarcinoma	lung adenocarcinoma	2	1			3
TM01510	SNP	Active Available - QC Complete	Pleural cavity	Lung	lung adenocarcinoma	lung adenocarcinoma	1	1			2
TM01612	SNP	Active Available - QC Complete	Lymph node	Skin	melanoma	melanoma	1	1			2
TM00877	SNP	Active Available - QC Complete	Lung	Lung	lung adenocarcinoma	lung adenocarcinoma				1	1
J000077712	SNP	Active Available - QC Complete	Brain	Brain	glioblastoma	glioblastoma	1				1
J000077973	SNP	Active Available - QC Complete	Pancreas	Pancreas	pancreatic adenocarcinoma	adenosquamous carcinoma	1				1
J000078366	SNP	Active Available - QC Complete	Bone	Bone	sarcoma	osteosarcoma	2				2
J000078604	SNP	Active Available - QC Complete	Chest wall	Muscle	epithelioid leiomyosarcoma	epithelioid leiomyosarcoma	1				1
J000078673	SNP	Active Available - QC Complete	Soft tissue	Neck	squamous cell carcinoma	squamous cell carcinoma	1				1
J000080230	SNP	Active Available - QC Complete	Neck	Skin	melanoma	melanoma	1				1
J000080739	SNP	Active Available - QC Complete	Breast	Breast	invasive ductal carcinoma	invasive ductal carcinoma	1				1
J000092712	SNP	Active: P1 Available	Bladder	Bladder	urinary bladder cancer	bladder transitional cell carcinoma	2				2
J000093018	SNP	Active Available - QC Complete	Lung	Lung	lung adenocarcinoma	lung adenocarcinoma	1				1
J000093555	SNP	Active Available - QC Complete	Bone	Bone	pediatric osteosarcoma	pediatric osteosarcoma	1				1
J000093572	SNP	Active Available - QC Complete	Lung	Lung	lung squamous cell carcinoma	lung squamous cell carcinoma	1				1
J000093933	SNP	Active Available - QC Complete	Lung	Lung	lung small cell carcinoma	lung small cell carcinoma	2				2
J000094100	SNP	Active Available - QC Complete	Lymph node	Lung	lung squamous cell carcinoma	lung squamous cell carcinoma	1				1
J000094290	SNP	Active Available - QC Complete	Lung	Lung	lung squamous cell carcinoma	lung squamous cell carcinoma	2				2
J000094918	SNP	Active Available - QC Complete	Lung	Lung	lung squamous cell carcinoma	lung squamous cell carcinoma	1				1
J000095633	SNP	Active Available - QC Complete	Lung	Lung	lung squamous cell carcinoma	lung squamous cell carcinoma	2				2
J000095635	SNP	Active Available - QC Complete	Lung	Lung	mucinous adenocarcinoma	mucinous adenocarcinoma	1				1
J000096053	SNP	Active Available - QC Complete	Lung	Pancreas	pancreas adenocarcinoma	pancreatic adenocarcinoma	1				1
J000096652	SNP	Active Available - QC Complete	Lung	Lung	lung adenocarcinoma	lung adenocarcinoma	2				2
J000099327	SNP	Active Available - QC Complete	Breast	Breast	invasive ductal carcinoma	invasive ductal carcinoma	2				2
J000099706	SNP	Active Available - QC Complete	Lung	Lung	lung squamous cell carcinoma	lung squamous cell carcinoma		1			1
J000099761	SNP	Active Available - QC Complete	Pancreas	Soft tissue	rhabdomyosarcoma	rhabdomyosarcoma		1			1
J000099999	SNP	Active Available - QC Complete	Lung	Lung	lung squamous cell carcinoma	lung squamous cell carcinoma	2				2
J000101005	SNP	Active Available - QC Complete	Liver	Colon	colon adenocarcinoma	colon adenocarcinoma		1			1
J000101121	SNP	Active Available - QC Complete	Bladder	Bladder	urinary bladder cancer	urinary bladder cancer	1				1
J000101173	SNP	Active Available - QC Complete	Breast	Breast	invasive ductal carcinoma	invasive ductal carcinoma	1				1
J000101220	SNP	Active Available - QC Complete	Lymph node	Soft tissue	alveolar rhabdomyosarcoma	alveolar rhabdomyosarcoma		1			1
J000101892	SNP	Active Available - QC Complete	Liver	Soft tissue	rhabdoid cancer	rhabdoid cancer		2			2
J000102326	SNP	Active Available - QC Complete	Bladder	Bladder	urinary bladder cancer	urinary bladder cancer		1			1
J000103634	SNP	Active Available - QC Complete	Breast	Breast	Invasive Ductal Carcinoma	invasive ductal carcinoma		1			1
J000103917	SNP	Active Available - QC Complete	Breast	Breast	invasive ductal carcinoma	invasive ductal carcinoma	1				1
J000104096	SNP	Active Available - QC Complete	Bladder	Bladder	urinary bladder cancer	urinary bladder urothelial carcinoma		1			1
J000104117	SNP	Active Available - QC Complete	Abdominal wall	Colon	colon adenocarcinoma	colon adenocarcinoma		1			1
J000104256	SNP	Active Available - QC Complete	Bladder	Bladder	urinary bladder cancer	NULL		1			1
J000104518	SNP	Active Available - QC Complete	Bladder	Bladder	urinary bladder cancer	urinary bladder urothelial carcinoma	1				1
J000105006	SNP	Active Available - QC Complete	Bladder	Bladder	squamous cell carcinoma	squamous cell carcinoma		1			1
J000105561	SNP	Active Available - QC Complete	Neck	Neck	squamous cell carcinoma	head and neck squamous cell carcinoma		1			1
J000105934	SNP	Active Available - QC Complete	Neck	Neck	squamous cell carcinoma	head and neck squamous cell carcinoma		1			1
J000106172	SNP	Active Available - QC Complete	Lung	Lung	squamous cell carcinoma	NULL		1			1
J000107333	SNP	Active Available - QC Complete	Bladder	Bladder	T2 Transitional Cell Carcinoma	transitional cell carcinoma		1			1
J000108112	SNP	Active Available - QC Complete	Bladder	Bladder	urinary bladder cancer	bladder urothelial carcinoma		1			1
J000108157	SNP	Active Available - QC Complete	Breast	Breast	invasive ductal carcinoma	invasive ductal carcinoma		1			1
J000108200	SNP	Active: P2 In progress	Lung	Lung	non-small cell lung carcinoma	adenocarcinoma		1			1
J000108931	SNP	Active Available - QC Complete	Spine	Spine	pediatric ependymoma	pediatric edendymoma		1			1
J000108981	SNP	Active: P2 In progress	Breast	Breast	Invasive Ductal Carcinoma	Invasive Ductal Carcinoma		1			1
J000109079	SNP	Active Available - QC Complete	Liver	Soft tissue	Ewing sarcoma	Ewing sarcoma		1			1
J000109799	SNP	Active: P2 In progress	Bladder	Bladder	urinary bladder cancer	micropapillary variant infiltrating bladder urothelial carcinoma		1			1
J000111428	SNP	Active Available - QC Complete	Brain	Soft tissue	alveolar rhabdomyosarcoma	alveolar rhabdomyosarcoma		1			1
J000111615	SNP	Active Available - QC Complete	Endometrium	Endometrium	endometrial cancer	female reproductive endometrioid cancer		1			1
J000111787	SNP	Active Available - QC Complete	Lung	Bone	bone osteosarcoma	bone osteosarcoma		1			1
J000112414	SNP	Active Available - QC Complete	Uterus	Endometrium	endometrial cancer	female reproductive endometrioid cancer		1			1
TM00001	SNP	Active: Available	Abdominal wall	Uterus	sarcoma	sarcoma	1				1
TM00013	SNP	Active Available - QC Complete	Bladder	Bladder	urinary bladder urothelial carcinoma	bladder urothelial papillary carcinoma	2				2
TM00014	SNP	Active: P1 Available	Bladder	Bladder	Carcinoma: Urothelial carcinoma	bladder urothelial papillary carcinoma	1				1
TM00015	SNP	Active Available - QC Complete	Bladder	Bladder	Carcinoma: Urothelial carcinoma	bladder urothelial papillary carcinoma	1				1
TM00016	SNP	Active Available - QC Complete	Bladder	Bladder	transitional cell carcinoma	sarcomatoid transitional cell carcinoma	1				1
TM00024	SNP	Active Available - QC Complete	Bladder	Bladder	Carcinoma: Urothelial carcinoma	bladder transitional cell carcinoma	1				1
TM00025	SNP	Active Available - QC Complete	Bladder	Bladder	Carcinoma: Urothelial carcinoma	bladder urothelial papillary carcinoma	1				1
TM00039	SNP	Active Available - QC Complete	Bone	Bone	osteosarcoma	osteosarcoma	1				1
TM00051	SNP	Active Available - QC Complete	Brain	Brain	brain glioblastoma multiforme	Not specified	1				1
TM00053	SNP	Active Available - QC Complete	Brain	Brain	brain glioblastoma multiforme	adult glioblastoma multiforme	1				1
TM00054	SNP	Active: P1 Available	Brain	Brain	brain glioblastoma multiforme	adult glioblastoma multiforme	1				1
TM00055	SNP	Active: Available	Brain	Brain	giant cell glioblastoma	giant cell glioblastoma	1				1
TM00057	SNP	Active Available - QC Complete	Brain	Brain	brain glioblastoma multiforme	Not specified	1				1
TM00058	SNP	Active Available - QC Complete	Brain	Brain	brain glioblastoma multiforme	adult glioblastoma multiforme	1				1
TM00059	SNP	Active: P1 Available	Brain	Brain	brain glioblastoma multiforme	adult glioblastoma multiforme	1				1
TM00060	SNP	Active Available - QC Complete	Brain	Brain	brain glioblastoma multiforme	Not specified	1				1
TM00061	SNP	Active Available - QC Complete	Brain	Brain	brain glioblastoma multiforme	Not specified	1				1
TM00062	SNP	Active Available - QC Complete	Brain	Brain	brain glioblastoma multiforme	Not specified	2				2
TM00063	SNP	Active Available - QC Complete	Brain	Brain	brain glioblastoma multiforme	brain glioblastoma multiforme	3				3
TM00064	SNP	Active Available - QC Complete	Brain	Brain	brain glioblastoma multiforme	brain glioblastoma multiforme	1				1
TM00065	SNP	Active Available - QC Complete	Brain	Brain	brain glioblastoma multiforme	Not specified	1				1
TM00070	SNP	Active Available - QC Complete	Brain	Brain	brain glioblastoma multiforme	brain glioblastoma multiforme	1				1
TM00073	SNP	Active Available - QC Complete	Brain	Brain	brain glioblastoma multiforme	brain glioblastoma multiformebrain glioblastoma multiforme	1				1
TM00074	SNP	Active Available - QC Complete	Brain	Brain	brain glioblastoma multiforme	brain glioblastoma multiforme	1				1
TM00076	SNP	Active Available - QC Complete	Brain	Brain	brain glioblastoma multiforme	brain glioblastoma multiforme	1				1
TM00078	SNP	Active Available - QC Complete	Brain	Brain	brain glioblastoma multiforme	brain glioblastoma multiforme	1				1
TM00080	SNP	Active Available - QC Complete	Brain	Brain	brain glioblastoma multiforme	brain glioblastoma multiforme	1				1
TM00084	SNP	Active Available - QC Complete	Brain	Brain	brain glioblastoma multiforme	Not specified	1				1
TM00089	SNP	Active Available - QC Complete	Breast	Breast	invasive ductal carcinoma	invasive ductal carcinoma	1				1
TM00090	SNP	Active Available - QC Complete	Breast	Breast	breast metaplastic carcinoma	breast metaplastic carcinoma	2				2
TM00091	SNP	Active Available - QC Complete	Breast	Breast	invasive ductal carcinoma	invasive ductal carcinoma	1				1
TM00093	SNP	Active: P1 Available	Breast	Breast	invasive ductal carcinoma	invasive ductal carcinoma	1				1
TM00096	SNP	Active Available - QC Complete	Lung	Breast	invasive ductal carcinoma	invasive ductal carcinoma	2				2
TM00097	SNP	Active Available - QC Complete	Breast	Breast	invasive ductal carcinoma	invasive ductal carcinoma	1				1
TM00098	SNP	Active Available - QC Complete	Breast	Breast	invasive ductal carcinoma	invasive ductal carcinoma	1				1
TM00099	SNP	Active Available - QC Complete	Breast	Breast	invasive ductal carcinoma	invasive ductal carcinoma	1				1
TM00103	SNP	Active Available - QC Complete	Breast	Breast	invasive ductal carcinoma	invasive ductal carcinoma		1			1
TM00107	SNP	Active Available - QC Complete	Breast	Breast	breast carcinoma	invasive ductal carcinoma	1				1
TM00112	SNP	Active Available - QC Complete	Lymph node	Breast	invasive ductal carcinoma	invasive ductal carcinoma	1				1
TM00113	SNP	Active Available - QC Complete	Breast	Breast	invasive ductal carcinoma	invasive ductal carcinoma		1			1
TM00134	SNP	Active Available - QC Complete	Lung	Colon	adenocarcinoma	adenocarcinoma	2				2
TM00135	SNP	Active Available - QC Complete	Peritoneum	Colon	adenocarcinoma	adenocarcinoma	1				1
TM00136	SNP	Active: P1 Available	Colon	Colon	adenocarcinoma	adenocarcinoma	1				1
TM00141	SNP	Active: P1 Available	Endometrium	Endometrium	endometrial adenocarcinoma	endometrial adenocarcinoma	1				1
TM00142	SNP	Active: P1 Available	Endometrium	Endometrium	endometrial adenocarcinoma	endometrial adenocarcinoma	1				1
TM00145	SNP	Active: P1 Available	Endometrium	Endometrium	endometrial adenocarcinoma	endometrial adenocarcinoma	1				1
TM00157	SNP	Active: P1 Available	Kidney	Kidney	renal cell carcinoma	renal cell carcinoma	1				1
TM00164	SNP	Active Available - QC Complete	Liver	Colon	adenocarcinoma	adenocarcinoma	1				1
TM00165	SNP	Active Available - QC Complete	Liver	Anal	adenocarcinoma	adenocarcinoma	1				1
TM00167	SNP	Active: P1 Available	Liver	Colon	adenocarcinoma	colon signet ring adenocarcinoma	1				1
TM00170	SNP	Active Available - QC Complete	Liver	Colon	adenocarcinoma	adenocarcinoma	1				1
TM00172	SNP	Active: P1 Available	Colon	Cecum	adenocarcinoma	adenocarcinoma	1				1
TM00176	SNP	Active Available - QC Complete	Pancreas	Pancreas	carcinoma	carcinoma	1				1
TM00183	SNP	Active: P1 Available	Lung	Colon	adenocarcinoma	adenocarcinoma	1				1
TM00184	SNP	Active: P1 Available	Lung	Colon	adenocarcinoma	adenocarcinoma	1				1
TM00186	SNP	Active Available - QC Complete	Lung	Lung	lung adenocarcinoma	lung adenocarcinoma	1				1
TM00190	SNP	Active Available - QC Complete	Lung	Lung	lung adenocarcinoma	lung adenocarcinoma	1				1
TM00192	SNP	Active Available - QC Complete	Lung	Lung	lung adenocarcinoma	lung adenocarcinoma	1				1
TM00193	SNP	Active Available - QC Complete	Lung	Lung	lung adenocarcinoma	lung adenocarcinoma	1				1
TM00196	SNP	Active Available - QC Complete	Lung	Lung	lung adenocarcinoma	lung adenocarcinoma	1				1
TM00198	SNP	Active Available - QC Complete	Lung	Lung	lung squamous cell carcinoma	lung squamous cell carcinoma		2			2
TM00206	SNP	Active Available - QC Complete	Pleural cavity	Lung	lung adenocarcinoma	lung adenocarcinoma	2				2
TM00208	SNP	Active Available - QC Complete	Lung	Lung	lung squamous cell carcinoma	lung squamous cell carcinoma	1				1
TM00212	SNP	Active Available - QC Complete	Lung	Lung	large cell neuroendocrine carcinoma	large cell neuroendocrine carcinoma	1				1
TM00213	SNP	Active Available - QC Complete	Lung	Lung	lung adenocarcinoma	lung adenocarcinoma	1				1
TM00219	SNP	Active Available - QC Complete	Lymph node	Lung	lung adenocarcinoma	lung adenocarcinoma	1				1
TM00226	SNP	Active Available - QC Complete	Lung	Lung	lung adenocarcinoma	lung adenocarcinoma	1				1
TM00228	SNP	Active Available - QC Complete	Lung	Lung	lung squamous cell carcinoma	lung squamous cell carcinoma	1				1
TM00231	SNP	Active Available - QC Complete	Lung	Lung	lung squamous cell carcinoma	lung squamous cell carcinoma	1				1
TM00233	SNP	Active Available - QC Complete	Lung	Lung	lung adenocarcinoma	lung adenocarcinoma	1				1
TM00244	SNP	Active Available - QC Complete	Lung	Lung	lung squamous cell carcinoma	lung squamous cell carcinoma	1				1
TM00246	SNP	Active Available - QC Complete	Lung	Lung	lung mixed small cell and squamous cell carcinoma	lung mixed small cell and squamous cell carcinoma	1				1
TM00253	SNP	Active Available - QC Complete	Adrenal gland	Lung	lung adenocarcinoma	lung adenocarcinoma	1				1
TM00256	SNP	Active Available - QC Complete	Lung	Lung	lung squamous cell carcinoma	lung squamous cell carcinoma	1				1
TM00263	SNP	Active Available - QC Complete	Lung	Lung	lung squamous cell carcinoma	lung squamous cell carcinoma	1				1
TM00273	SNP	Active: P1 Available	Lung	Soft tissue	sarcoma	spindle cell sarcoma	1				1
TM00274	SNP	Active Available - QC Complete	Lung	Uterus	leiomyosarcoma	leiomyosarcoma	3				3
TM00275	SNP	Active: P1 Available	Lung	Soft tissue	leiomyosarcoma	leiomyosarcoma	1				1
TM00280	SNP	Active: P1 Available	Lung	Soft tissue	fibrous histiocytoma	sarcoma	1				1
TM00282	SNP	Active Available - QC Complete	Lung	Skin	melanoma	melanoma	1				1
TM00298	SNP	Active Available - QC Complete	Prostate gland	Prostate gland	adenocarcinoma	adenocarcinoma	1				1
TM00304	SNP	Active: P1 Available	Bile duct	Bile duct	cholangiocarcinoma	cholangiocarcinoma	1				1
TM00307	SNP	Active: P1 Available	Liver	Pancreas	adenocarcinoma	adenocarcinoma	1				1
TM00308	SNP	Active: P1 Available	Pancreas	Bile duct	cholangiocarcinoma	cholangiocarcinoma	1				1
TM00309	SNP	Active: P1 Available	Liver	Pancreas	pancreatic carcinoma	pancreatic carcinoma	1				1
TM00319	SNP	Active: P1 Available	Pancreas	Pancreas	Not specified/Unknown	Not specified	1				1
TM00327	SNP	Active Available - QC Complete	Omentum	Ovary	ovary serous adenocarcinoma	ovary serous adenocarcinoma	4				4
TM00330	SNP	Active Available - QC Complete	Ovary	Ovary	papillary serous adenocarcinoma	papillary serous adenocarcinoma	1				1
TM00332	SNP	Active Available - QC Complete	Ovary	Ovary	ovarian serous carcinoma	ovarian serous carcinoma	1				1
TM00339	SNP	Active Available - QC Complete	Ovary	Skin	melanoma	melanoma	1				1
TM00345	SNP	Active: P1 Available	Liver	Stomach	adenocarcinoma	adenocarcinoma	1				1
TM00352	SNP	Active Available - QC Complete	Peritoneum	Colon	adenocarcinoma	adenocarcinoma	1				1
TM00356	SNP	Active Available - QC Complete	Soft tissue	Lung	lung adenocarcinoma	lung adenocarcinoma	1				1
TM00358	SNP	Active: P1 Available	Skin	Skin	Merkel cell carcinoma	Merkel cell carcinoma		1			1
TM00360	SNP	Active: P1 Available	Brain	Brain	embryonal rhabdomyosarcoma	embryonal rhabdomyosarcoma		1			1
TM00366	SNP	Active: P1 Available	Salivary gland	Salivary gland	mucoepidermoid carcinoma	mucoepidermoid carcinoma	1				1
TM00368	SNP	Active Available - QC Complete	Lymph node	Lymph node	B-cell lymphoma	diffuse large B-cell lymphoma	2				2
TM00372	SNP	Active: P1 Available	Peritoneum	Pancreas	pancreatic ductal adenocarcinoma	pancreatic ductal adenocarcinoma	1				1
TM00373	SNP	Active: P1 Available	Lymph node	Lymph node	Hodgkins lymphoma, nodular sclerosis	Hodgkins lymphoma, nodular sclerosis		1			1
TM00375	SNP	Active Available - QC Complete	Colon	Colon	colon adenocarcinoma	colon adenocarcinoma	1				1
TM00376	SNP	Active: P1 Available	Stomach	Soft tissue	sarcoma	pleomorphic liposarcoma	1				1
TM00381	SNP	Active Available - QC Complete	Soft tissue	Soft tissue	spindle cell sarcoma	spindle cell sarcoma	1				1
TM00385	SNP	Active Available - QC Complete	Other	Rectum	adenocarcinoma	adenocarcinoma	1				1
TM00386	SNP	Active Available - QC Complete	Breast	Breast	invasive ductal carcinoma	invasive ductal carcinoma	1				1
TM00387	SNP	Active Available - QC Complete	Lung	Kidney	renal cell carcinoma	renal cell carcinoma	1				1
TM00388	SNP	Active: Available	Lung	Rectum	adenocarcinoma	adenocarcinoma	1				1
TM00702	SNP	Active Available - QC Complete	Bone	Skin	melanoma	melanoma	1				1
TM00784	SNP	Active Available - QC Complete	Lung	Lung	lung adenocarcinoma	lung adenocarcinoma	1				1
TM00832	SNP	Active Available - QC Complete	Lung	Lung	lung squamous cell carcinoma	lung squamous cell carcinoma	1				1
TM00847	SNP	Active Available - QC Complete	Lung	Lung	lung adenocarcinoma	lung adenocarcinoma	1				1
TM00849	SNP	Active: P1 Available	Liver	Rectum	adenocarcinoma	adenocarcinoma	1				1
TM00860	SNP	Active Available - QC Complete	Lung	Lung	lung adenocarcinoma	lung adenocarcinoma	1				1
TM00884	SNP	Active: P1 Available	Lung	Kidney	renal cell carcinoma	renal cell carcinoma	1				1
TM00887	SNP	Active: P1 Available	Liver	Colon	adenocarcinoma	adenocarcinoma	1				1
TM00888	SNP	Active: P1 Available	Colon	Colon	adenocarcinoma	adenocarcinoma	1				1
TM00896	SNP	Active: Available	Liver	Colon	colon carcinoma	colon carcinoma	1				1
TM00910	SNP	Active Available - QC Complete	Neck	Ovary	adenocarcinoma	adenocarcinoma		1			1
TM00914	SNP	Active Available - QC Complete	Endometrium	Ovary	ovary serous adenocarcinoma	ovary serous adenocarcinoma	1				1
TM00921	SNP	Active Available - QC Complete	Lung	Lung	lung squamous cell carcinoma	lung squamous cell carcinoma	1				1
TM00922	SNP	Active: P1 Available	Liver	Duodenum	adenocarcinoma	adenocarcinoma	1				1
TM00926	SNP	Active Available - QC Complete	Colon	Colon	colon adenocarcinoma	colon adenocarcinoma		1			1
TM00928	SNP	Active Available - QC Complete	Liver	Colon	adenocarcinoma	adenocarcinoma	1				1
TM00929	SNP	Active Available - QC Complete	Liver	Rectum	adenocarcinoma	adenocarcinoma		1			1
TM00930	SNP	Active: P1 Available	Chest wall	Soft tissue	chondrosarcoma	chondrosarcoma	1				1
TM00931	SNP	Active Available - QC Complete	Pancreas	ampulla of Vater	adenocarcinoma	adenocarcinoma	1				1
TM00943	SNP	Active Available - QC Complete	Skin	Skin	melanoma	melanoma	1				1
TM00945	SNP	Active Available - QC Complete	Liver	Colon	colon adenocarcinoma	colon adenocarcinoma		1			1
TM00958	SNP	Active: P1 Available	Tonsil	Tonsil	squamous cell carcinoma	squamous cell carcinoma	1				1
TM00977	SNP	Active Available - QC Complete	Pancreas	ampulla of Vater	ampulla of Vater carcinoma	ampulla of Vater carcinoma	1				1
TM00980	SNP	Active Available - QC Complete	Colon	Colon	colon carcinoma	colon carcinoma	1				1
TM00999	SNP	Active Available - QC Complete	Breast	Breast	invasive ductal carcinoma	invasive ductal carcinoma	1				1
TM01002	SNP	Active Available - QC Complete	Bladder	Bladder	bladder urothelial papillary carcinoma	bladder urothelial papillary carcinoma	1				1
TM01014	SNP	Active Available - QC Complete	Chest wall	Rectum	adenocarcinoma	adenocarcinoma	1				1
TM01029	SNP	Active Available - QC Complete	Bladder	Bladder	bladder urothelial papillary carcinoma	invasive bladder transitional cell carcinoma	1				1
TM01030	SNP	Active Available - QC Complete	Colon	Colon	adenocarcinoma	adenocarcinoma	1				1
TM01045	SNP	Active: P1 Available	Lymph node	Liver	adenocarcinoma	adenocarcinoma	1				1
TM01053	SNP	Active Available - QC Complete	Retroperitoneum	Soft tissue	rhabdomyosarcoma	rhabdomyosarcoma	1				1
TM01063	SNP	Active: P1 Available	Anal	Anal	squamous cell carcinoma	squamous cell carcinoma	1				1
TM01075	SNP	Active Available - QC Complete	Colon	Colon	adenocarcinoma	adenocarcinoma	1				1
TM01076	SNP	Active Available - QC Complete	Liver	Colon	adenocarcinoma	adenocarcinoma	1				1
TM01079	SNP	Active Available - QC Complete	Breast	Breast	invasive ductal carcinoma	invasive ductal carcinoma	1				1
TM01085	SNP	Active Available - QC Complete	Lung	Soft tissue	sarcoma	sarcoma	1				1
TM01086	SNP	Active: P1 Available	Breast	Breast	invasive ductal carcinoma	invasive ductal carcinoma	1				1
TM01092	SNP	Active: P1 Available	Liver	Colon	adenocarcinoma	adenocarcinoma	1				1
TM01100	SNP	Active Available - QC Complete	Lymph node	Colon	colon adenocarcinoma	colon adenocarcinoma	1				1
TM01117	SNP	Active Available - QC Complete	Breast	Breast	invasive ductal carcinoma	invasive ductal carcinoma	1				1
TM01119	SNP	Active Available - QC Complete	Lung	Soft tissue	sarcoma	sarcoma		1			1
TM01120	SNP	Active Available - QC Complete	Colon	Colon	colon carcinoma	colon carcinoma	1				1
TM01121	SNP	Active: P1 Available	Colon	Colon	colon adenocarcinoma	colon adenocarcinoma	1				1
TM01125	SNP	Active Available - QC Complete	Pancreas	Pancreas	neuroendocrine carcinoma	neuroendocrine carcinoma	1				1
TM01130	SNP	Active Available - QC Complete	Colon	Colon	colon carcinoma	colon carcinoma	1				1
TM01135	SNP	Active: P1 Available	Head	Tonsil	tonsil cancer	tonsil cancer	1				1
TM01137	SNP	Active Available - QC Complete	Other	Skin	melanoma	melanoma	1				1
TM01141	SNP	Active Available - QC Complete	Head	Head	squamous cell carcinoma	head and neck squamous cell carcinoma	1				1
TM01144	SNP	Active Available - QC Complete	Skin	Skin	squamous cell carcinoma	squamous cell carcinoma	1				1
TM01145	SNP	Active Available - QC Complete	Head	Head	squamous cell carcinoma	squamous cell carcinoma	1				1
TM01148	SNP	Active Available - QC Complete	Lung	Lung	lung squamous cell carcinoma	lung squamous cell carcinoma	2				2
TM01149	SNP	Active Available - QC Complete	Lymph node	Skin	melanoma	melanoma	1				1
TM01155	SNP	Active Available - QC Complete	Peritoneal cavity	Pleural cavity	malignant mesothelioma	malignant biphasic mesothelioma	1				1
TM01160	SNP	Active Available - QC Complete	Lung	Colon	mucinous adenocarcinoma	mucinous adenocarcinoma	1				1
TM01165	SNP	Active Available - QC Complete	Muscle	Soft tissue	rhabdomyosarcoma	rhabdomyosarcoma		1			1
TM01168	SNP	Active Available - QC Complete	Lung	Colon	adenocarcinoma	adenocarcinoma	1				1
TM01171	SNP	Active Available - QC Complete	Liver	Colon	adenocarcinoma	adenocarcinoma	1				1
TM01173	SNP	Active Available - QC Complete	Colon	Colon	adenocarcinoma	adenocarcinoma	1				1
TM01188	SNP	Active: P1 Available	Colon	Colon	adenocarcinoma	adenocarcinoma	1				1
TM01231	SNP	Active Available - QC Complete	Liver	Colon	adenocarcinoma	adenocarcinoma	1				1
TM01234	SNP	Active Available - QC Complete	Other	Colon	colon carcinoma	colon carcinoma	1				1
TM01239	SNP	Active Available - QC Complete	Liver	Colon	colon adenocarcinoma	colon adenocarcinoma	1				1
TM01244	SNP	Active Available - QC Complete	Lymph node	Lung	lung adenocarcinoma	lung adenocarcinoma	1				1
TM01245	SNP	Active Available - QC Complete	Lung	Lung	lung squamous cell carcinoma	lung squamous cell carcinoma	2				2
TM01263	SNP	Active Available - QC Complete	Colon	Colon	adenocarcinoma	adenocarcinoma	1				1
TM01264	SNP	Active Available - QC Complete	Colon	Skin	melanoma	melanoma	1				1
TM01267	SNP	Active Available - QC Complete	Salivary gland	Salivary gland	mucoepidermoid carcinoma	mucoepidermoid carcinoma	1				1
TM01273	SNP	Active Available - QC Complete	Breast	Breast	invasive ductal carcinoma	invasive ductal carcinoma	1				1
TM01278	SNP	Active Available - QC Complete	Breast	Breast	invasive ductal carcinoma	invasive ductal carcinoma	1				1
TM01302	SNP	Active Available - QC Complete	Bone	Bone	sarcoma	leiomyosarcoma	1				1
TM01311	SNP	Active Available - QC Complete	Lung	Lung	lung adenocarcinoma	lung adenocarcinoma	1				1
TM01340	SNP	Active Available - QC Complete	Colon	Colon	colon carcinoma	colon carcinoma	2				2
TM01341	SNP	Active Available - QC Complete	Liver	Skin	melanoma	melanoma	1				1
TM01346	SNP	Active: P1 Available	Liver	Ovary	adenocarcinoma	adenocarcinoma	1				1
TM01348	SNP	Active Available - QC Complete	Colon	Colon	colon carcinoma	colon carcinoma	1				1
TM01353	SNP	Active Available - QC Complete	Bladder	Bladder	adenocarcinoma	bladder signet ring cell adenocarcinoma	1				1
TM01354	SNP	Active Available - QC Complete	Kidney	Kidney	renal cell carcinoma	renal cell carcinoma	2				2
TM01355	SNP	Active Available - QC Complete	Kidney	Kidney	renal cell carcinoma	renal cell carcinoma	1				1
TM01357	SNP	Active Available - QC Complete	Brain	Lung	lung adenocarcinoma	lung adenocarcinoma	1				1
TM01360	SNP	Active Available - QC Complete	Bone	Duodenum	adenocarcinoma	adenocarcinoma	1				1
TM01386	SNP	Active Available - QC Complete	Chest wall	Skin	melanoma	melanoma	1				1
TM01400	SNP	Active Available - QC Complete	Lymph node	Colon	colon adenocarcinoma	colon adenocarcinoma	1				1
TM01404	SNP	Active Available - QC Complete	Colon	Colon	adenocarcinoma	adenocarcinoma	1				1
TM01406	SNP	Active Available - QC Complete	Lung	Lung	lung squamous cell carcinoma	lung squamous cell carcinoma	2				2
TM01420	SNP	Active Available - QC Complete	Neck	Head	squamous cell carcinoma	squamous cell carcinoma	2				2
TM01423	SNP	Active Available - QC Complete	Bone	Kidney	renal cell carcinoma	renal cell carcinoma	1				1
TM01427	SNP	Active Available - QC Complete	Neck	Skin	squamous cell carcinoma	squamous cell carcinoma	1				1
TM01441	SNP	Active Available - QC Complete	Skin	Skin	melanoma	melanoma	2				2
TM01442	SNP	Active Available - QC Complete	Bone	Skin	melanoma	melanoma	2				2
TM01443	SNP	Active Available - QC Complete	Skin	Skin	melanoma	melanoma	2				2
TM01457	SNP	Active Available - QC Complete	Lung	Lung	lung adenocarcinoma	lung adenocarcinoma	1				1
TM01462	SNP	Active Available - QC Complete	Liver	Duodenum	gastrointestinal stromal tumor	gastrointestinal stromal tumor	1				1
TM01464	SNP	Active Available - QC Complete	Lung	Colon	colon adenocarcinoma	colon adenocarcinoma	2				2
TM01498	SNP	Active Available - QC Complete	Stomach	Colon	adenocarcinoma	adenocarcinoma	2				2
TM01500	SNP	Active Available - QC Complete	Other	Colon	colon adenocarcinoma	colon adenocarcinoma	3				3
TM01509	SNP	Active Available - QC Complete	Lung	Skin	melanoma	melanoma	1				1
TM01513	SNP	Active Available - QC Complete	Neck	Skin	squamous cell carcinoma	squamous cell carcinoma	1				1
TM01517	SNP	Active Available - QC Complete	Liver	Rectum	adenocarcinoma	adenocarcinoma	1				1
TM01533	SNP	Active Available - QC Complete	Lung	Lung	lung adenocarcinoma	lung adenocarcinoma	1				1
TM01545	SNP	Active Available - QC Complete	Head	Head	squamous cell carcinoma	squamous cell carcinoma	1				1
TM01557	SNP	Active Available - QC Complete	Liver	Colon	colon adenocarcinoma	colon adenocarcinoma	1				1
TM01563	SNP	Active Available - QC Complete	Lung	Lung	lung squamous cell carcinoma	lung squamous cell carcinoma	1				1
TM01565	SNP	Active Available - QC Complete	Liver	Cecum	adenocarcinoma	adenocarcinoma	1				1
TM01569	SNP	Active Available - QC Complete	Bone	Bone	osteosarcoma	Ewing sarcoma	1				1
TM01594	SNP	Active Available - QC Complete	Brain	Brain	glioblastoma	glioblastoma			1		1
TM01611	SNP	Active Available - QC Complete	Liver	Colon	colon adenocarcinoma	colon adenocarcinoma	1				1
TM01617	SNP	Active Available - QC Complete	Lung	Bone	sarcoma	bone Ewings sarcoma	1				1
TM01619	SNP	Active Available - QC Complete	Other	Bone	sarcoma	bone Ewings sarcoma	1				1
TM01628	SNP	Active: P1 Available	Lung	Soft tissue	sarcoma	sarcoma	1				1
TM01629	SNP	Active Available - QC Complete	Lymph node	Lung	lung adenocarcinoma	lung adenocarcinoma	1				1
TM01634	SNP	Active Available - QC Complete	Soft tissue	Soft tissue	synovial sarcoma	synovial sarcoma	1				1
